# Supplementary material for: Urinary Luteinizing Hormone Tests: Which Concentration Threshold Best Predicts Ovulation?
Source: Front Public Health. 2017 Nov 28;5:320. doi: 10.3389/fpubh.2017.00320 (PMC5712333; doi:10.3389/fpubh.2017.00320)
Supplement: Supplementary file 1 [file Data_Sheet_1.xlsx]

## Sheet: SeSpppvnpvlr
Table A. The Sensitivity (Se), Specificity (Sp), Positive Predictive value (PPV), Confidence Intervals (CI), Negative Predictive value (NNV) ,Likehood Ratios +’ve (LR+) and Likehood Ratios -’ve (LR-) for for all the thresholds ranging from 0.01 to 100.
#_of_positive_tests	hours_to_ovulation	Day_cycle	Threshold	Sn	CI_min	CI_max	Sp	CI_min_	CI_max	PPV	NPV	LR+	LR-
1	24	9		0	0	0.948707	1	0.986418	1		0.996429		1
1	24	9	30.6	0	0	0.948707	0.996416	0.97998	0.999816	0	0.996416	0	1.0036
1	24	9	24	0	0	0.948707	0.992832	0.974244	0.998032	0	0.996403	0	1.00722
1	24	9	23.9	0	0	0.948707	0.989247	0.968869	0.996337	0	0.99639	0	1.01087
1	24	9	21.9	0	0	0.948707	0.985663	0.963723	0.994411	0	0.996377	0	1.01455
1	24	9	19.3	0	0	0.948707	0.982079	0.958741	0.992321	0	0.996364	0	1.01825
1	24	9	19.2	0	0	0.948707	0.978495	0.953884	0.990108	0	0.99635	0	1.02198
1	24	9	15.3	0	0	0.948707	0.97491	0.949126	0.987795	0	0.996337	0	1.02574
1	24	9	14.2	0	0	0.948707	0.971326	0.944449	0.9854	0	0.996324	0	1.02952
1	24	9	13.8	0	0	0.948707	0.967742	0.939841	0.982938	0	0.99631	0	1.03333
1	24	9	13.2	0	0	0.948707	0.964158	0.935291	0.980417	0	0.996296	0	1.03717
1	24	9	12.8	0	0	0.948707	0.960573	0.930792	0.977845	0	0.996283	0	1.04104
1	24	9	12.3	0	0	0.948707	0.956989	0.926338	0.975228	0	0.996269	0	1.04494
1	24	9	11.9	0	0	0.948707	0.953405	0.921924	0.97257	0	0.996255	0	1.04887
1	24	9	10.8	0	0	0.948707	0.949821	0.917546	0.969877	0	0.996241	0	1.05283
1	24	9	10.6	0	0	0.948707	0.946237	0.913201	0.967151	0	0.996226	0	1.05682
1	24	9	10.5	0	0	0.948707	0.939068	0.904597	0.961613	0	0.996198	0	1.06489
1	24	9	10.4	0	0	0.948707	0.935484	0.900334	0.958804	0	0.996183	0	1.06897
1	24	9	10	0	0	0.948707	0.9319	0.896095	0.955973	0	0.996169	0	1.07308
1	24	9	9.69	0	0	0.948707	0.928315	0.891877	0.953119	0	0.996154	0	1.07722
1	24	9	9.63	0	0	0.948707	0.924731	0.88768	0.950245	0	0.996139	0	1.0814
1	24	9	9.57	0	0	0.948707	0.921147	0.883502	0.947352	0	0.996124	0	1.0856
1	24	9	8.88	0	0	0.948707	0.917563	0.879342	0.944441	0	0.996109	0	1.08984
1	24	9	8.78	0	0	0.948707	0.913978	0.875198	0.941514	0	0.996094	0	1.09412
1	24	9	8.65	0	0	0.948707	0.910394	0.871071	0.93857	0	0.996078	0	1.09843
1	24	9	8.54	0	0	0.948707	0.90681	0.866959	0.935611	0	0.996063	0	1.10277
1	24	9	8.33	0	0	0.948707	0.903226	0.862862	0.932637	0	0.996047	0	1.10714
1	24	9	8.25	0	0	0.948707	0.899642	0.858778	0.92965	0	0.996032	0	1.11155
1	24	9	8.01	0	0	0.948707	0.896057	0.854707	0.926649	0	0.996016	0	1.116
1	24	9	7.93	0	0	0.948707	0.892473	0.850649	0.923636	0	0.996	0	1.12048
1	24	9	7.92	0	0	0.948707	0.888889	0.846603	0.920611	0	0.995984	0	1.125
1	24	9	7.82	0	0	0.948707	0.885305	0.842569	0.917575	0	0.995968	0	1.12955
1	24	9	7.79	0	0	0.948707	0.88172	0.838545	0.914527	0	0.995951	0	1.13415
1	24	9	7.6	0	0	0.948707	0.878136	0.834532	0.911469	0	0.995935	0	1.13878
1	24	9	7.51	0	0	0.948707	0.874552	0.83053	0.9084	0	0.995918	0	1.14344
1	24	9	7.4	0	0	0.948707	0.870968	0.826537	0.905321	0	0.995902	0	1.14815
1	24	9	7.33	0	0	0.948707	0.867384	0.822554	0.902233	0	0.995885	0	1.15289
1	24	9	7.09	0	0	0.948707	0.863799	0.818581	0.899136	0	0.995868	0	1.15768
1	24	9	7.04	0	0	0.948707	0.860215	0.814616	0.89603	0	0.995851	0	1.1625
1	24	9	7.01	0	0	0.948707	0.856631	0.81066	0.892915	0	0.995833	0	1.16736
1	24	9	6.95	0	0	0.948707	0.853047	0.806712	0.889792	0	0.995816	0	1.17227
1	24	9	6.94	0	0	0.948707	0.849462	0.802772	0.88666	0	0.995798	0	1.17722
1	24	9	6.85	0	0	0.948707	0.845878	0.79884	0.883521	0	0.995781	0	1.1822
1	24	9	6.84	0	0	0.948707	0.842294	0.794916	0.880374	0	0.995763	0	1.18723
1	24	9	6.82	0	0	0.948707	0.83871	0.791	0.877219	0	0.995745	0	1.19231
1	24	9	6.78	0	0	0.948707	0.835125	0.787091	0.874057	0	0.995726	0	1.19742
1	24	9	6.76	0	0	0.948707	0.831541	0.783189	0.870888	0	0.995708	0	1.20259
1	24	9	6.72	0	0	0.948707	0.827957	0.779293	0.867712	0	0.99569	0	1.20779
1	24	9	6.65	0	0	0.948707	0.824373	0.775405	0.864529	0	0.995671	0	1.21304
1	24	9	6.63	0	0	0.948707	0.820789	0.771523	0.86134	0	0.995652	0	1.21834
1	24	9	6.6	0	0	0.948707	0.817204	0.767648	0.858144	0	0.995633	0	1.22368
1	24	9	6.5	0	0	0.948707	0.81362	0.763779	0.854942	0	0.995614	0	1.22907
1	24	9	6.3	0	0	0.948707	0.810036	0.759916	0.851734	0	0.995595	0	1.23451
1	24	9	6.24	1	0.0512933	1	0.810036	0.759916	0.851734	0.0185185	1	5.26415	0
1	24	9	6.14	1	0.0512933	1	0.806452	0.756059	0.84852	0.0181818	1	5.16667	0
1	24	9	6.09	1	0.0512933	1	0.802867	0.752208	0.8453	0.0178571	1	5.07273	0
1	24	9	6.08	1	0.0512933	1	0.799283	0.748363	0.842074	0.0175439	1	4.98214	0
1	24	9	5.92	1	0.0512933	1	0.795699	0.744524	0.838842	0.0172414	1	4.89474	0
1	24	9	5.71	1	0.0512933	1	0.792115	0.74069	0.835605	0.0169492	1	4.81034	0
1	24	9	5.68	1	0.0512933	1	0.78853	0.736861	0.832362	0.0166667	1	4.72881	0
1	24	9	5.61	1	0.0512933	1	0.784946	0.733038	0.829114	0.0163934	1	4.65	0
1	24	9	5.6	1	0.0512933	1	0.781362	0.729221	0.825861	0.016129	1	4.57377	0
1	24	9	5.51	1	0.0512933	1	0.777778	0.725408	0.822602	0.015873	1	4.5	0
1	24	9	5.45	1	0.0512933	1	0.774194	0.7216	0.819339	0.015625	1	4.42857	0
1	24	9	5.34	1	0.0512933	1	0.770609	0.717798	0.81607	0.0153846	1	4.35938	0
1	24	9	5.23	1	0.0512933	1	0.763441	0.710208	0.809518	0.0149254	1	4.22727	0
1	24	9	5.16	1	0.0512933	1	0.759857	0.70642	0.806235	0.0147059	1	4.16418	0
1	24	9	5.04	1	0.0512933	1	0.756272	0.702637	0.802947	0.0144928	1	4.10294	0
1	24	9	5.03	1	0.0512933	1	0.749104	0.695084	0.796357	0.0140845	1	3.98571	0
1	24	9	4.95	1	0.0512933	1	0.74552	0.691314	0.793056	0.0138889	1	3.92958	0
1	24	9	4.94	1	0.0512933	1	0.741935	0.687549	0.78975	0.0136986	1	3.875	0
1	24	9	4.89	1	0.0512933	1	0.738351	0.683789	0.78644	0.0135135	1	3.82192	0
1	24	9	4.87	1	0.0512933	1	0.734767	0.680032	0.783125	0.0133333	1	3.77027	0
1	24	9	4.82	1	0.0512933	1	0.731183	0.67628	0.779806	0.0131579	1	3.72	0
1	24	9	4.78	1	0.0512933	1	0.727599	0.672532	0.776483	0.012987	1	3.67105	0
1	24	9	4.62	1	0.0512933	1	0.724014	0.668788	0.773155	0.0128205	1	3.62338	0
1	24	9	4.53	1	0.0512933	1	0.72043	0.665049	0.769824	0.0126582	1	3.57692	0
1	24	9	4.47	1	0.0512933	1	0.716846	0.661313	0.766488	0.0125	1	3.53165	0
1	24	9	4.42	1	0.0512933	1	0.713262	0.657582	0.763149	0.0123457	1	3.4875	0
1	24	9	4.41	1	0.0512933	1	0.709677	0.653854	0.759805	0.0121951	1	3.44444	0
1	24	9	4.37	1	0.0512933	1	0.706093	0.65013	0.756458	0.0120482	1	3.40244	0
1	24	9	4.33	1	0.0512933	1	0.702509	0.646411	0.753106	0.0119048	1	3.36145	0
1	24	9	4.31	1	0.0512933	1	0.698925	0.642695	0.749751	0.0117647	1	3.32143	0
1	24	9	4.3	1	0.0512933	1	0.695341	0.638983	0.746392	0.0116279	1	3.28235	0
1	24	9	4.28	1	0.0512933	1	0.691756	0.635274	0.743029	0.0114943	1	3.24419	0
1	24	9	4.27	1	0.0512933	1	0.684588	0.627869	0.736293	0.011236	1	3.17045	0
1	24	9	4.25	1	0.0512933	1	0.681004	0.624172	0.732919	0.0111111	1	3.13483	0
1	24	9	4.17	1	0.0512933	1	0.677419	0.620478	0.729541	0.010989	1	3.1	0
1	24	9	4.12	1	0.0512933	1	0.673835	0.616788	0.72616	0.0108696	1	3.06593	0
1	24	9	4.11	1	0.0512933	1	0.670251	0.613102	0.722776	0.0107527	1	3.03261	0
1	24	9	4.01	1	0.0512933	1	0.663082	0.605739	0.715996	0.0105263	1	2.96809	0
1	24	9	3.99	1	0.0512933	1	0.659498	0.602064	0.7126	0.0104167	1	2.93684	0
1	24	9	3.95	1	0.0512933	1	0.655914	0.598391	0.709202	0.0103093	1	2.90625	0
1	24	9	3.85	1	0.0512933	1	0.65233	0.594722	0.7058	0.0102041	1	2.87629	0
1	24	9	3.81	1	0.0512933	1	0.645161	0.587394	0.698985	0.01	1	2.81818	0
1	24	9	3.8	1	0.0512933	1	0.641577	0.583736	0.695573	0.00990099	1	2.79	0
1	24	9	3.71	1	0.0512933	1	0.637993	0.58008	0.692157	0.00980392	1	2.76238	0
1	24	9	3.67	1	0.0512933	1	0.634409	0.576428	0.688738	0.00970874	1	2.73529	0
1	24	9	3.57	1	0.0512933	1	0.630824	0.572779	0.685316	0.00961538	1	2.70874	0
1	24	9	3.56	1	0.0512933	1	0.62724	0.569134	0.68189	0.00952381	1	2.68269	0
1	24	9	3.53	1	0.0512933	1	0.623656	0.565491	0.678462	0.00943396	1	2.65714	0
1	24	9	3.43	1	0.0512933	1	0.620072	0.561852	0.675029	0.00934579	1	2.63208	0
1	24	9	3.42	1	0.0512933	1	0.616487	0.558217	0.671594	0.00925926	1	2.60748	0
1	24	9	3.39	1	0.0512933	1	0.612903	0.554584	0.668156	0.00917431	1	2.58333	0
1	24	9	3.38	1	0.0512933	1	0.605735	0.547328	0.661269	0.00900901	1	2.53636	0
1	24	9	3.35	1	0.0512933	1	0.602151	0.543705	0.657821	0.00892857	1	2.51351	0
1	24	9	3.32	1	0.0512933	1	0.598566	0.540085	0.65437	0.00884956	1	2.49107	0
1	24	9	3.3	1	0.0512933	1	0.594982	0.536468	0.650916	0.00877193	1	2.46903	0
1	24	9	3.26	1	0.0512933	1	0.591398	0.532855	0.647458	0.00869565	1	2.44737	0
1	24	9	3.18	1	0.0512933	1	0.587814	0.529244	0.643998	0.00862069	1	2.42609	0
1	24	9	3.16	1	0.0512933	1	0.584229	0.525637	0.640534	0.00854701	1	2.40517	0
1	24	9	3.13	1	0.0512933	1	0.580645	0.522032	0.637068	0.00847458	1	2.38462	0
1	24	9	3.08	1	0.0512933	1	0.577061	0.518431	0.633598	0.00840336	1	2.36441	0
1	24	9	3.04	1	0.0512933	1	0.573477	0.514833	0.630125	0.00833333	1	2.34454	0
1	24	9	3.03	1	0.0512933	1	0.569892	0.511237	0.626649	0.00826446	1	2.325	0
1	24	9	3.01	1	0.0512933	1	0.562724	0.504056	0.619688	0.00813008	1	2.28689	0
1	24	9	3	1	0.0512933	1	0.55914	0.50047	0.616203	0.00806452	1	2.26829	0
1	24	9	2.96	1	0.0512933	1	0.555556	0.496887	0.612715	0.008	1	2.25	0
1	24	9	2.95	1	0.0512933	1	0.551971	0.493307	0.609224	0.00793651	1	2.232	0
1	24	9	2.93	1	0.0512933	1	0.544803	0.486155	0.602233	0.0078125	1	2.19685	0
1	24	9	2.92	1	0.0512933	1	0.541219	0.482584	0.598733	0.00775194	1	2.17969	0
1	24	9	2.91	1	0.0512933	1	0.53405	0.475451	0.591724	0.00763359	1	2.14615	0
1	24	9	2.89	1	0.0512933	1	0.530466	0.471889	0.588216	0.00757576	1	2.12977	0
1	24	9	2.85	1	0.0512933	1	0.526882	0.46833	0.584704	0.0075188	1	2.11364	0
1	24	9	2.76	1	0.0512933	1	0.523297	0.464773	0.581189	0.00746269	1	2.09774	0
1	24	9	2.69	1	0.0512933	1	0.519713	0.46122	0.577671	0.00740741	1	2.08209	0
1	24	9	2.67	1	0.0512933	1	0.516129	0.45767	0.57415	0.00735294	1	2.06667	0
1	24	9	2.65	1	0.0512933	1	0.512545	0.454122	0.570627	0.00729927	1	2.05147	0
1	24	9	2.64	1	0.0512933	1	0.508961	0.450578	0.5671	0.00724638	1	2.0365	0
1	24	9	2.63	1	0.0512933	1	0.505376	0.447036	0.56357	0.00719424	1	2.02174	0
1	24	9	2.59	1	0.0512933	1	0.501792	0.443498	0.560038	0.00714286	1	2.00719	0
1	24	9	2.58	1	0.0512933	1	0.498208	0.439962	0.556502	0.0070922	1	1.99286	0
1	24	9	2.56	1	0.0512933	1	0.494624	0.43643	0.552964	0.00704225	1	1.97872	0
1	24	9	2.53	1	0.0512933	1	0.491039	0.4329	0.549422	0.00699301	1	1.96479	0
1	24	9	2.48	1	0.0512933	1	0.487455	0.429373	0.545878	0.00694444	1	1.95105	0
1	24	9	2.45	1	0.0512933	1	0.483871	0.42585	0.54233	0.00689655	1	1.9375	0
1	24	9	2.43	1	0.0512933	1	0.480287	0.422329	0.53878	0.00684932	1	1.92414	0
1	24	9	2.38	1	0.0512933	1	0.476703	0.418811	0.535227	0.00680272	1	1.91096	0
1	24	9	2.35	1	0.0512933	1	0.473118	0.415296	0.53167	0.00675676	1	1.89796	0
1	24	9	2.33	1	0.0512933	1	0.469534	0.411784	0.528111	0.00671141	1	1.88514	0
1	24	9	2.32	1	0.0512933	1	0.46595	0.408276	0.524549	0.00666667	1	1.87248	0
1	24	9	2.3	1	0.0512933	1	0.458781	0.401267	0.517416	0.00657895	1	1.84768	0
1	24	9	2.29	1	0.0512933	1	0.455197	0.397767	0.513845	0.00653595	1	1.83553	0
1	24	9	2.26	1	0.0512933	1	0.451613	0.39427	0.510271	0.00649351	1	1.82353	0
1	24	9	2.15	1	0.0512933	1	0.448029	0.390776	0.506693	0.00645161	1	1.81169	0
1	24	9	2.14	1	0.0512933	1	0.444444	0.387285	0.503113	0.00641026	1	1.8	0
1	24	9	2.12	1	0.0512933	1	0.44086	0.383797	0.49953	0.00636943	1	1.78846	0
1	24	9	2.1	1	0.0512933	1	0.433692	0.37683	0.492355	0.00628931	1	1.76582	0
1	24	9	2.08	1	0.0512933	1	0.430108	0.373351	0.488763	0.00625	1	1.75472	0
1	24	9	2.06	1	0.0512933	1	0.422939	0.366402	0.481569	0.00617284	1	1.73292	0
1	24	9	2.02	1	0.0512933	1	0.419355	0.362932	0.477968	0.00613497	1	1.72222	0
1	24	9	2.01	1	0.0512933	1	0.412186	0.356002	0.470756	0.00606061	1	1.70122	0
1	24	9	2	1	0.0512933	1	0.408602	0.352542	0.467145	0.0060241	1	1.69091	0
1	24	9	1.99	1	0.0512933	1	0.405018	0.349084	0.463532	0.00598802	1	1.68072	0
1	24	9	1.98	1	0.0512933	1	0.397849	0.342179	0.456295	0.00591716	1	1.66071	0
1	24	9	1.97	1	0.0512933	1	0.387097	0.331844	0.445416	0.00581395	1	1.63158	0
1	24	9	1.9	1	0.0512933	1	0.376344	0.321538	0.434509	0.00571429	1	1.60345	0
1	24	9	1.88	1	0.0512933	1	0.365591	0.311262	0.423572	0.00561798	1	1.57627	0
1	24	9	1.86	1	0.0512933	1	0.362007	0.307843	0.41992	0.00558659	1	1.56742	0
1	24	9	1.84	1	0.0512933	1	0.358423	0.304427	0.416264	0.00555556	1	1.55866	0
1	24	9	1.83	1	0.0512933	1	0.354839	0.301015	0.412606	0.00552486	1	1.55	0
1	24	9	1.82	1	0.0512933	1	0.34767	0.2942	0.405278	0.00546448	1	1.53297	0
1	24	9	1.81	1	0.0512933	1	0.344086	0.290798	0.401609	0.00543478	1	1.52459	0
1	24	9	1.8	1	0.0512933	1	0.340502	0.2874	0.397936	0.00540541	1	1.5163	0
1	24	9	1.79	1	0.0512933	1	0.333333	0.280613	0.390581	0.00534759	1	1.5	0
1	24	9	1.78	1	0.0512933	1	0.329749	0.277224	0.386898	0.00531915	1	1.49198	0
1	24	9	1.74	1	0.0512933	1	0.326165	0.27384	0.383212	0.00529101	1	1.48404	0
1	24	9	1.73	1	0.0512933	1	0.322581	0.270459	0.379522	0.00526316	1	1.47619	0
1	24	9	1.68	1	0.0512933	1	0.318996	0.267081	0.375828	0.0052356	1	1.46842	0
1	24	9	1.64	1	0.0512933	1	0.311828	0.260337	0.36843	0.00518135	1	1.45312	0
1	24	9	1.62	1	0.0512933	1	0.293907	0.243542	0.34987	0.00505051	1	1.41624	0
1	24	9	1.61	1	0.0512933	1	0.290323	0.240195	0.346146	0.00502513	1	1.40909	0
1	24	9	1.59	1	0.0512933	1	0.286738	0.236851	0.342418	0.005	1	1.40201	0
1	24	9	1.57	1	0.0512933	1	0.27957	0.230176	0.334951	0.0049505	1	1.38806	0
1	24	9	1.56	1	0.0512933	1	0.275986	0.226845	0.331212	0.00492611	1	1.38119	0
1	24	9	1.55	1	0.0512933	1	0.272401	0.223517	0.327468	0.00490196	1	1.37438	0
1	24	9	1.54	1	0.0512933	1	0.265233	0.216875	0.319968	0.00485437	1	1.36098	0
1	24	9	1.51	1	0.0512933	1	0.258065	0.21025	0.312451	0.00480769	1	1.34783	0
1	24	9	1.49	1	0.0512933	1	0.25448	0.206944	0.308686	0.00478469	1	1.34135	0
1	24	9	1.46	1	0.0512933	1	0.250896	0.203643	0.304916	0.0047619	1	1.33493	0
1	24	9	1.44	1	0.0512933	1	0.247312	0.200345	0.301142	0.00473934	1	1.32857	0
1	24	9	1.43	1	0.0512933	1	0.243728	0.197053	0.297363	0.00471698	1	1.32227	0
1	24	9	1.42	1	0.0512933	1	0.240143	0.193765	0.29358	0.00469484	1	1.31604	0
1	24	9	1.41	1	0.0512933	1	0.236559	0.190482	0.289792	0.0046729	1	1.30986	0
1	24	9	1.4	1	0.0512933	1	0.229391	0.18393	0.282202	0.00462963	1	1.29767	0
1	24	9	1.37	1	0.0512933	1	0.225806	0.180661	0.2784	0.00460829	1	1.29167	0
1	24	9	1.33	1	0.0512933	1	0.222222	0.177398	0.274592	0.00458716	1	1.28571	0
1	24	9	1.31	1	0.0512933	1	0.218638	0.174139	0.270779	0.00456621	1	1.27982	0
1	24	9	1.3	1	0.0512933	1	0.215054	0.170886	0.266962	0.00454545	1	1.27397	0
1	24	9	1.29	1	0.0512933	1	0.21147	0.167638	0.263139	0.00452489	1	1.26818	0
1	24	9	1.23	1	0.0512933	1	0.204301	0.161158	0.255476	0.0044843	1	1.25676	0
1	24	9	1.22	1	0.0512933	1	0.200717	0.157926	0.251637	0.00446429	1	1.25112	0
1	24	9	1.19	1	0.0512933	1	0.197133	0.1547	0.247792	0.00444444	1	1.24554	0
1	24	9	1.16	1	0.0512933	1	0.189964	0.148266	0.240084	0.00440529	1	1.23451	0
1	24	9	1.14	1	0.0512933	1	0.18638	0.145058	0.236221	0.00438596	1	1.22907	0
1	24	9	1.13	1	0.0512933	1	0.182796	0.141856	0.232352	0.00436681	1	1.22368	0
1	24	9	1.12	1	0.0512933	1	0.172043	0.132288	0.220707	0.00431034	1	1.20779	0
1	24	9	1.11	1	0.0512933	1	0.168459	0.129112	0.216811	0.00429185	1	1.20259	0
1	24	9	1.1	1	0.0512933	1	0.164875	0.125943	0.212909	0.0042735	1	1.19742	0
1	24	9	1.08	1	0.0512933	1	0.16129	0.122781	0.209	0.00425532	1	1.19231	0
1	24	9	1.05	1	0.0512933	1	0.157706	0.119626	0.205084	0.00423729	1	1.18723	0
1	24	9	1	1	0.0512933	1	0.154122	0.116479	0.20116	0.00421941	1	1.1822	0
1	24	9	0.99	1	0.0512933	1	0.143369	0.107085	0.18934	0.00416667	1	1.16736	0
1	24	9	0.98	1	0.0512933	1	0.139785	0.10397	0.185384	0.00414938	1	1.1625	0
1	24	9	0.97	1	0.0512933	1	0.132616	0.0977666	0.177446	0.00411523	1	1.15289	0
1	24	9	0.94	1	0.0512933	1	0.125448	0.0916001	0.16947	0.00408163	1	1.14344	0
1	24	9	0.9	1	0.0512933	1	0.121864	0.0885315	0.165468	0.00406504	1	1.13878	0
1	24	9	0.89	1	0.0512933	1	0.11828	0.0854731	0.161455	0.00404858	1	1.13415	0
1	24	9	0.84	1	0.0512933	1	0.114695	0.0824255	0.157431	0.00403226	1	1.12955	0
1	24	9	0.81	1	0.0512933	1	0.111111	0.0793889	0.153397	0.00401606	1	1.125	0
1	24	9	0.78	1	0.0512933	1	0.107527	0.0763638	0.149351	0.004	1	1.12048	0
1	24	9	0.77	1	0.0512933	1	0.100358	0.0703503	0.141222	0.00396825	1	1.11155	0
1	24	9	0.76	1	0.0512933	1	0.09319	0.0643894	0.133041	0.00393701	1	1.10277	0
1	24	9	0.75	1	0.0512933	1	0.0896057	0.0614303	0.128929	0.00392157	1	1.09843	0
1	24	9	0.73	1	0.0512933	1	0.0860215	0.0584864	0.124802	0.00390625	1	1.09412	0
1	24	9	0.72	1	0.0512933	1	0.0824373	0.0555585	0.120658	0.00389105	1	1.08984	0
1	24	9	0.68	1	0.0512933	1	0.078853	0.0526476	0.116498	0.00387597	1	1.0856	0
1	24	9	0.62	1	0.0512933	1	0.0752688	0.0497547	0.11232	0.003861	1	1.0814	0
1	24	9	0.55	1	0.0512933	1	0.0716846	0.0468808	0.108123	0.00384615	1	1.07722	0
1	24	9	0.54	1	0.0512933	1	0.0681004	0.0440274	0.103905	0.00383142	1	1.07308	0
1	24	9	0.51	1	0.0512933	1	0.0573477	0.0356044	0.0911149	0.00378788	1	1.06084	0
1	24	9	0.48	1	0.0512933	1	0.0537634	0.0328487	0.0867994	0.00377358	1	1.05682	0
1	24	9	0.43	1	0.0512933	1	0.0501792	0.0301228	0.0824542	0.0037594	1	1.05283	0
1	24	9	0.42	1	0.0512933	1	0.0394265	0.0221554	0.0692084	0.00371747	1	1.04104	0
1	24	9	0.31	1	0.0512933	1	0.0358423	0.0195833	0.0647094	0.0037037	1	1.03717	0
1	24	9	0.26	1	0.0512933	1	0.0322581	0.0170622	0.0601594	0.00369004	1	1.03333	0
1	24	9	0.25	1	0.0512933	1	0.0250896	0.0122054	0.0508739	0.003663	1	1.02574	0
1	24	9	0.21	1	0.0512933	1	0.0215054	0.00989249	0.0461158	0.00364964	1	1.02198	0
1	24	9	0.18	1	0.0512933	1	0.0179211	0.00767853	0.0412586	0.00363636	1	1.01825	0
1	24	9	0.16	1	0.0512933	1	0.0143369	0.0055891	0.036277	0.00362319	1	1.01455	0
1	24	9	0.15	1	0.0512933	1	0.0107527	0.00366349	0.0311315	0.00361011	1	1.01087	0
1	24	9	0.14	1	0.0512933	1	0.00716846	0.00196806	0.0257558	0.00359712	1	1.00722	0
1	24	9	0.09	1	0.0512933	1	0.00358423	0.000183847	0.0200198	0.00358423	1	1.0036	0
1	24	9	0.06	1	0.0512933	1	0	0	0.0135817	0.00357143		1
1	24	10		0	0	0.324408	1	0.986174	1		0.971631		1
1	24	10	56.7	0.125	0.00641166	0.470888	1	0.986174	1	1	0.975089		0.875
1	24	10	43.7	0.25	0.0714792	0.590725	1	0.986174	1	1	0.978571		0.75
1	24	10	36.7	0.25	0.0714792	0.590725	0.99635	0.97962	0.999813	0.666667	0.978495	68.5	0.752747
1	24	10	33.5	0.25	0.0714792	0.590725	0.992701	0.973781	0.997996	0.5	0.978417	34.25	0.755515
1	24	10	32.2	0.25	0.0714792	0.590725	0.989051	0.968309	0.99627	0.4	0.978339	22.8333	0.758303
1	24	10	27.7	0.25	0.0714792	0.590725	0.985401	0.963072	0.994309	0.333333	0.978261	17.125	0.761111
1	24	10	24.2	0.375	0.136844	0.694258	0.985401	0.963072	0.994309	0.428571	0.981818	25.6875	0.634259
1	24	10	23.4	0.375	0.136844	0.694258	0.981752	0.958001	0.992181	0.375	0.981752	20.55	0.636617
1	24	10	23	0.375	0.136844	0.694258	0.978102	0.953058	0.989926	0.333333	0.981685	17.125	0.638993
1	24	10	19	0.375	0.136844	0.694258	0.974453	0.948215	0.987571	0.3	0.981618	14.6786	0.641386
1	24	10	17.6	0.375	0.136844	0.694258	0.970803	0.943454	0.985133	0.272727	0.98155	12.8438	0.643797
1	24	10	17.3	0.5	0.215216	0.784784	0.970803	0.943454	0.985133	0.333333	0.985185	17.125	0.515038
1	24	10	16.9	0.5	0.215216	0.784784	0.967153	0.938764	0.982625	0.307692	0.98513	15.2222	0.516981
1	24	10	16.8	0.5	0.215216	0.784784	0.963504	0.934133	0.980057	0.285714	0.985075	13.7	0.518939
1	24	10	16.4	0.625	0.305742	0.863156	0.963504	0.934133	0.980057	0.333333	0.988764	17.125	0.389205
1	24	10	16	0.625	0.305742	0.863156	0.959854	0.929554	0.977438	0.3125	0.988722	15.5682	0.390684
1	24	10	14.5	0.625	0.305742	0.863156	0.956204	0.925021	0.974772	0.294118	0.988679	14.2708	0.392176
1	24	10	14.4	0.625	0.305742	0.863156	0.952555	0.920529	0.972066	0.277778	0.988636	13.1731	0.393678
1	24	10	14.1	0.625	0.305742	0.863156	0.948905	0.916074	0.969323	0.263158	0.988593	12.2321	0.395192
1	24	10	14	0.625	0.305742	0.863156	0.945255	0.911652	0.966547	0.25	0.98855	11.4167	0.396718
1	24	10	13.5	0.625	0.305742	0.863156	0.937956	0.902896	0.960906	0.227273	0.988462	10.0735	0.399805
1	24	10	12.5	0.625	0.305742	0.863156	0.934307	0.898558	0.958045	0.217391	0.988417	9.51389	0.401367
1	24	10	12.1	0.625	0.305742	0.863156	0.930657	0.894244	0.955161	0.208333	0.988372	9.01316	0.402941
1	24	10	11	0.625	0.305742	0.863156	0.927007	0.889952	0.952255	0.2	0.988327	8.5625	0.404528
1	24	10	10.8	0.625	0.305742	0.863156	0.923358	0.885681	0.949327	0.192308	0.988281	8.15476	0.406126
1	24	10	10.7	0.625	0.305742	0.863156	0.919708	0.88143	0.946381	0.185185	0.988235	7.78409	0.407738
1	24	10	10.6	0.625	0.305742	0.863156	0.916058	0.877196	0.943416	0.178571	0.988189	7.44565	0.409363
1	24	10	10.2	0.625	0.305742	0.863156	0.912409	0.87298	0.940433	0.172414	0.988142	7.13542	0.411
1	24	10	10.1	0.625	0.305742	0.863156	0.908759	0.868781	0.937435	0.166667	0.988095	6.85	0.412651
1	24	10	9.21	0.625	0.305742	0.863156	0.905109	0.864596	0.93442	0.16129	0.988048	6.58654	0.414315
1	24	10	9.05	0.625	0.305742	0.863156	0.90146	0.860427	0.931391	0.15625	0.988	6.34259	0.415992
1	24	10	8.45	0.75	0.409275	0.928521	0.90146	0.860427	0.931391	0.181818	0.991968	7.61111	0.277328
1	24	10	8.4	0.75	0.409275	0.928521	0.89781	0.856272	0.928348	0.176471	0.991935	7.33929	0.278455
1	24	10	8.33	0.75	0.409275	0.928521	0.894161	0.85213	0.925292	0.171429	0.991903	7.08621	0.279592
1	24	10	8.27	0.75	0.409275	0.928521	0.890511	0.848001	0.922223	0.166667	0.99187	6.85	0.280738
1	24	10	8.21	0.75	0.409275	0.928521	0.886861	0.843884	0.919141	0.162162	0.991837	6.62903	0.281893
1	24	10	8.2	0.75	0.409275	0.928521	0.883212	0.839779	0.916048	0.157895	0.991803	6.42188	0.283058
1	24	10	8.14	0.75	0.409275	0.928521	0.879562	0.835686	0.912943	0.153846	0.99177	6.22727	0.284232
1	24	10	8.09	0.75	0.409275	0.928521	0.875912	0.831603	0.909827	0.15	0.991736	6.04412	0.285417
1	24	10	8.02	0.75	0.409275	0.928521	0.872263	0.827531	0.906701	0.146341	0.991701	5.87143	0.286611
1	24	10	7.99	0.75	0.409275	0.928521	0.868613	0.823468	0.903565	0.142857	0.991667	5.70833	0.287815
1	24	10	7.89	0.75	0.409275	0.928521	0.864964	0.819416	0.900419	0.139535	0.991632	5.55405	0.28903
1	24	10	7.82	0.75	0.409275	0.928521	0.861314	0.815373	0.897264	0.136364	0.991597	5.40789	0.290254
1	24	10	7.78	0.75	0.409275	0.928521	0.857664	0.811339	0.894099	0.133333	0.991561	5.26923	0.291489
1	24	10	7.76	0.75	0.409275	0.928521	0.854015	0.807314	0.890926	0.130435	0.991525	5.1375	0.292735
1	24	10	7.57	0.75	0.409275	0.928521	0.850365	0.803298	0.887744	0.12766	0.991489	5.0122	0.293991
1	24	10	7.49	0.75	0.409275	0.928521	0.846715	0.79929	0.884553	0.125	0.991453	4.89286	0.295259
1	24	10	7.47	0.75	0.409275	0.928521	0.843066	0.79529	0.881355	0.122449	0.991416	4.77907	0.296537
1	24	10	7.39	0.75	0.409275	0.928521	0.839416	0.791298	0.878148	0.12	0.991379	4.67045	0.297826
1	24	10	7.28	0.75	0.409275	0.928521	0.835766	0.787314	0.874934	0.117647	0.991342	4.56667	0.299127
1	24	10	7.08	0.75	0.409275	0.928521	0.832117	0.783337	0.871713	0.115385	0.991304	4.46739	0.300439
1	24	10	6.96	0.75	0.409275	0.928521	0.828467	0.779367	0.868484	0.113208	0.991266	4.37234	0.301762
1	24	10	6.9	0.75	0.409275	0.928521	0.824818	0.775405	0.865248	0.111111	0.991228	4.28125	0.303097
1	24	10	6.83	0.75	0.409275	0.928521	0.821168	0.771449	0.862005	0.109091	0.991189	4.19388	0.304444
1	24	10	6.72	0.75	0.409275	0.928521	0.817518	0.767501	0.858756	0.107143	0.99115	4.11	0.305804
1	24	10	6.71	0.75	0.409275	0.928521	0.813869	0.763558	0.8555	0.105263	0.991111	4.02941	0.307175
1	24	10	6.7	0.75	0.409275	0.928521	0.810219	0.759623	0.852237	0.103448	0.991071	3.95192	0.308559
1	24	10	6.58	0.75	0.409275	0.928521	0.806569	0.755693	0.848968	0.101695	0.991031	3.87736	0.309955
1	24	10	6.51	0.75	0.409275	0.928521	0.80292	0.75177	0.845693	0.1	0.990991	3.80556	0.311364
1	24	10	6.43	0.75	0.409275	0.928521	0.79927	0.747853	0.842412	0.0983607	0.99095	3.73636	0.312785
1	24	10	6.34	0.75	0.409275	0.928521	0.79562	0.743942	0.839125	0.0967742	0.990909	3.66964	0.31422
1	24	10	6.29	0.75	0.409275	0.928521	0.791971	0.740036	0.835832	0.0952381	0.990868	3.60526	0.315668
1	24	10	6.22	0.875	0.529112	0.993588	0.791971	0.740036	0.835832	0.109375	0.995413	4.20614	0.157834
1	24	10	6.19	0.875	0.529112	0.993588	0.788321	0.736137	0.832533	0.107692	0.995392	4.13362	0.158565
1	24	10	6.17	0.875	0.529112	0.993588	0.784672	0.732243	0.829229	0.106061	0.99537	4.06356	0.159302
1	24	10	6.11	0.875	0.529112	0.993588	0.781022	0.728354	0.825919	0.104478	0.995349	3.99583	0.160047
1	24	10	6.06	0.875	0.529112	0.993588	0.777372	0.724471	0.822604	0.102941	0.995327	3.93033	0.160798
1	24	10	5.96	0.875	0.529112	0.993588	0.773723	0.720593	0.819283	0.101449	0.995305	3.86694	0.161557
1	24	10	5.95	0.875	0.529112	0.993588	0.770073	0.71672	0.815957	0.1	0.995283	3.80556	0.162322
1	24	10	5.91	0.875	0.529112	0.993588	0.766423	0.712853	0.812627	0.0985915	0.995261	3.74609	0.163095
1	24	10	5.76	0.875	0.529112	0.993588	0.762774	0.708991	0.809291	0.0972222	0.995238	3.68846	0.163876
1	24	10	5.75	0.875	0.529112	0.993588	0.759124	0.705133	0.80595	0.0958904	0.995215	3.63258	0.164663
1	24	10	5.65	0.875	0.529112	0.993588	0.755474	0.701281	0.802604	0.0945946	0.995192	3.57836	0.165459
1	24	10	5.6	0.875	0.529112	0.993588	0.751825	0.697433	0.799253	0.0933333	0.995169	3.52574	0.166262
1	24	10	5.56	0.875	0.529112	0.993588	0.748175	0.69359	0.795898	0.0921053	0.995146	3.47464	0.167073
1	24	10	5.32	0.875	0.529112	0.993588	0.744526	0.689752	0.792538	0.0909091	0.995122	3.425	0.167892
1	24	10	5.27	0.875	0.529112	0.993588	0.740876	0.685918	0.789173	0.0897436	0.995098	3.37676	0.168719
1	24	10	5.22	0.875	0.529112	0.993588	0.733577	0.678264	0.78243	0.0875	0.99505	3.28425	0.170398
1	24	10	5.15	0.875	0.529112	0.993588	0.729927	0.674444	0.779052	0.0864198	0.995025	3.23986	0.17125
1	24	10	4.96	0.875	0.529112	0.993588	0.726277	0.670628	0.775669	0.0853659	0.995	3.19667	0.172111
1	24	10	4.92	0.875	0.529112	0.993588	0.722628	0.666817	0.772282	0.0843373	0.994975	3.15461	0.17298
1	24	10	4.82	0.875	0.529112	0.993588	0.718978	0.66301	0.768891	0.0833333	0.994949	3.11364	0.173858
1	24	10	4.67	0.875	0.529112	0.993588	0.715328	0.659207	0.765496	0.0823529	0.994924	3.07372	0.174745
1	24	10	4.59	0.875	0.529112	0.993588	0.708029	0.651614	0.758692	0.0804598	0.994872	2.99688	0.176546
1	24	10	4.57	0.875	0.529112	0.993588	0.70438	0.647823	0.755284	0.0795455	0.994845	2.95988	0.177461
1	24	10	4.5	0.875	0.529112	0.993588	0.70073	0.644037	0.751872	0.0786517	0.994819	2.92378	0.178385
1	24	10	4.49	0.875	0.529112	0.993588	0.69708	0.640254	0.748457	0.0777778	0.994792	2.88855	0.179319
1	24	10	4.42	0.875	0.529112	0.993588	0.693431	0.636476	0.745037	0.0769231	0.994764	2.85417	0.180263
1	24	10	4.34	0.875	0.529112	0.993588	0.689781	0.632701	0.741613	0.076087	0.994737	2.82059	0.181217
1	24	10	4.3	0.875	0.529112	0.993588	0.686131	0.628931	0.738185	0.0752688	0.994709	2.78779	0.182181
1	24	10	4.22	0.875	0.529112	0.993588	0.682482	0.625164	0.734754	0.0744681	0.994681	2.75575	0.183155
1	24	10	4.19	0.875	0.529112	0.993588	0.678832	0.621401	0.731318	0.0736842	0.994652	2.72443	0.18414
1	24	10	4.16	0.875	0.529112	0.993588	0.675182	0.617642	0.727879	0.0729167	0.994624	2.69382	0.185135
1	24	10	4.14	0.875	0.529112	0.993588	0.671533	0.613886	0.724436	0.0721649	0.994595	2.66389	0.186141
1	24	10	4.13	0.875	0.529112	0.993588	0.667883	0.610134	0.72099	0.0714286	0.994565	2.63462	0.187158
1	24	10	4.11	0.875	0.529112	0.993588	0.664234	0.606386	0.717539	0.0707071	0.994536	2.60598	0.188187
1	24	10	4.06	0.875	0.529112	0.993588	0.656934	0.598901	0.710628	0.0693069	0.994475	2.55053	0.190278
1	24	10	4.03	0.875	0.529112	0.993588	0.649635	0.59143	0.703702	0.0679612	0.994413	2.4974	0.192416
1	24	10	4.02	0.875	0.529112	0.993588	0.645985	0.5877	0.700234	0.0673077	0.994382	2.47165	0.193503
1	24	10	3.96	0.875	0.529112	0.993588	0.642336	0.583974	0.696762	0.0666667	0.99435	2.44643	0.194602
1	24	10	3.93	0.875	0.529112	0.993588	0.638686	0.580251	0.693287	0.0660377	0.994318	2.42172	0.195714
1	24	10	3.84	0.875	0.529112	0.993588	0.635036	0.576531	0.689808	0.0654206	0.994286	2.3975	0.196839
1	24	10	3.81	0.875	0.529112	0.993588	0.631387	0.572815	0.686325	0.0648148	0.994253	2.37376	0.197977
1	24	10	3.77	0.875	0.529112	0.993588	0.627737	0.569102	0.68284	0.0642202	0.99422	2.35049	0.199128
1	24	10	3.73	0.875	0.529112	0.993588	0.620438	0.561687	0.675858	0.0630631	0.994152	2.30529	0.201471
1	24	10	3.66	0.875	0.529112	0.993588	0.616788	0.557985	0.672362	0.0625	0.994118	2.28333	0.202663
1	24	10	3.6	0.875	0.529112	0.993588	0.613139	0.554286	0.668863	0.0619469	0.994083	2.26179	0.203869
1	24	10	3.58	0.875	0.529112	0.993588	0.609489	0.55059	0.66536	0.0614035	0.994048	2.24065	0.20509
1	24	10	3.52	0.875	0.529112	0.993588	0.605839	0.546898	0.661855	0.0608696	0.994012	2.21991	0.206325
1	24	10	3.49	0.875	0.529112	0.993588	0.60219	0.543208	0.658345	0.0603448	0.993976	2.19954	0.207576
1	24	10	3.47	0.875	0.529112	0.993588	0.594891	0.53584	0.651317	0.059322	0.993902	2.15991	0.210123
1	24	10	3.46	0.875	0.529112	0.993588	0.587591	0.528485	0.644276	0.0583333	0.993827	2.12168	0.212733
1	24	10	3.45	0.875	0.529112	0.993588	0.583942	0.524812	0.64075	0.0578512	0.993789	2.10307	0.214062
1	24	10	3.39	0.875	0.529112	0.993588	0.580292	0.521142	0.637222	0.057377	0.99375	2.08478	0.215409
1	24	10	3.37	0.875	0.529112	0.993588	0.576642	0.517476	0.63369	0.0569106	0.993711	2.06681	0.216772
1	24	10	3.31	0.875	0.529112	0.993588	0.572993	0.513812	0.630155	0.0564516	0.993671	2.04915	0.218153
1	24	10	3.29	0.875	0.529112	0.993588	0.569343	0.510152	0.626616	0.056	0.993631	2.03178	0.219551
1	24	10	3.28	0.875	0.529112	0.993588	0.562044	0.502842	0.61953	0.0551181	0.993548	1.99792	0.222403
1	24	10	3.25	0.875	0.529112	0.993588	0.558394	0.499191	0.615982	0.0546875	0.993506	1.9814	0.223856
1	24	10	3.24	0.875	0.529112	0.993588	0.554745	0.495544	0.612431	0.0542636	0.993464	1.96516	0.225329
1	24	10	3.23	0.875	0.529112	0.993588	0.547445	0.488259	0.60532	0.0534351	0.993377	1.93347	0.228333
1	24	10	3.17	0.875	0.529112	0.993588	0.540146	0.480986	0.598196	0.0526316	0.993289	1.90278	0.231419
1	24	10	3.11	0.875	0.529112	0.993588	0.536496	0.477354	0.594629	0.0522388	0.993243	1.8878	0.232993
1	24	10	3.08	0.875	0.529112	0.993588	0.529197	0.4701	0.587487	0.0514706	0.993151	1.85853	0.236207
1	24	10	3.03	0.875	0.529112	0.993588	0.525547	0.466478	0.583911	0.0510949	0.993103	1.84423	0.237847
1	24	10	3.02	0.875	0.529112	0.993588	0.521898	0.462858	0.580332	0.0507246	0.993056	1.83015	0.23951
1	24	10	3	0.875	0.529112	0.993588	0.518248	0.459242	0.576749	0.0503597	0.993007	1.81629	0.241197
1	24	10	2.99	0.875	0.529112	0.993588	0.514599	0.455629	0.573164	0.05	0.992958	1.80263	0.242908
1	24	10	2.92	0.875	0.529112	0.993588	0.510949	0.452019	0.569576	0.0496454	0.992908	1.78918	0.244643
1	24	10	2.89	0.875	0.529112	0.993588	0.507299	0.448412	0.565984	0.0492958	0.992857	1.77593	0.246403
1	24	10	2.88	0.875	0.529112	0.993588	0.50365	0.444809	0.56239	0.048951	0.992806	1.76287	0.248188
1	24	10	2.75	0.875	0.529112	0.993588	0.5	0.441208	0.558792	0.0486111	0.992754	1.75	0.25
1	24	10	2.73	0.875	0.529112	0.993588	0.49635	0.43761	0.555191	0.0482759	0.992701	1.73732	0.251838
1	24	10	2.72	0.875	0.529112	0.993588	0.492701	0.434016	0.551588	0.0479452	0.992647	1.72482	0.253704
1	24	10	2.69	0.875	0.529112	0.993588	0.489051	0.430424	0.547981	0.047619	0.992593	1.7125	0.255597
1	24	10	2.68	0.875	0.529112	0.993588	0.485401	0.426836	0.544371	0.0472973	0.992537	1.70035	0.257519
1	24	10	2.65	0.875	0.529112	0.993588	0.481752	0.423251	0.540758	0.0469799	0.992481	1.68838	0.25947
1	24	10	2.62	0.875	0.529112	0.993588	0.478102	0.419668	0.537142	0.0466667	0.992424	1.67657	0.26145
1	24	10	2.5	0.875	0.529112	0.993588	0.470803	0.412513	0.5299	0.0460526	0.992308	1.65345	0.265504
1	24	10	2.49	0.875	0.529112	0.993588	0.463504	0.405371	0.522646	0.0454545	0.992188	1.63095	0.269685
1	24	10	2.44	0.875	0.529112	0.993588	0.456204	0.398241	0.515379	0.0448718	0.992063	1.60906	0.274
1	24	10	2.41	0.875	0.529112	0.993588	0.452555	0.39468	0.511741	0.044586	0.992	1.59833	0.27621
1	24	10	2.4	0.875	0.529112	0.993588	0.445255	0.387569	0.504456	0.0440252	0.99187	1.5773	0.280738
1	24	10	2.38	0.875	0.529112	0.993588	0.441606	0.384018	0.500809	0.04375	0.991803	1.56699	0.283058
1	24	10	2.37	0.875	0.529112	0.993588	0.437956	0.38047	0.497158	0.0434783	0.991736	1.55682	0.285417
1	24	10	2.36	0.875	0.529112	0.993588	0.427007	0.369845	0.486188	0.0426829	0.991525	1.52707	0.292735
1	24	10	2.35	0.875	0.529112	0.993588	0.423358	0.36631	0.482524	0.0424242	0.991453	1.51741	0.295259
1	24	10	2.33	0.875	0.529112	0.993588	0.416058	0.35925	0.475188	0.0419162	0.991304	1.49844	0.300439
1	24	10	2.29	1	0.675592	1	0.416058	0.35925	0.475188	0.047619	1	1.7125	0
1	24	10	2.28	1	0.675592	1	0.412409	0.355724	0.471515	0.0473373	1	1.70186	0
1	24	10	2.26	1	0.675592	1	0.408759	0.352202	0.467839	0.0470588	1	1.69136	0
1	24	10	2.22	1	0.675592	1	0.405109	0.348683	0.46416	0.0467836	1	1.68098	0
1	24	10	2.21	1	0.675592	1	0.39781	0.341655	0.456792	0.0462428	1	1.66061	0
1	24	10	2.2	1	0.675592	1	0.394161	0.338145	0.453102	0.045977	1	1.6506	0
1	24	10	2.17	1	0.675592	1	0.386861	0.331137	0.445714	0.0454545	1	1.63095	0
1	24	10	2.13	1	0.675592	1	0.383212	0.327638	0.442015	0.0451977	1	1.6213	0
1	24	10	2.12	1	0.675592	1	0.379562	0.324142	0.438313	0.0449438	1	1.61176	0
1	24	10	2.11	1	0.675592	1	0.375912	0.320649	0.434607	0.0446927	1	1.60234	0
1	24	10	2.09	1	0.675592	1	0.372263	0.31716	0.430898	0.0444444	1	1.59302	0
1	24	10	2	1	0.675592	1	0.364964	0.310192	0.423469	0.043956	1	1.57471	0
1	24	10	1.99	1	0.675592	1	0.361314	0.306713	0.419749	0.0437158	1	1.56571	0
1	24	10	1.97	1	0.675592	1	0.357664	0.303238	0.416026	0.0434783	1	1.55682	0
1	24	10	1.95	1	0.675592	1	0.354015	0.299766	0.4123	0.0432432	1	1.54802	0
1	24	10	1.94	1	0.675592	1	0.350365	0.296298	0.40857	0.0430108	1	1.53933	0
1	24	10	1.92	1	0.675592	1	0.346715	0.292833	0.404836	0.0427807	1	1.53073	0
1	24	10	1.91	1	0.675592	1	0.335766	0.282461	0.393614	0.0421053	1	1.50549	0
1	24	10	1.89	1	0.675592	1	0.332117	0.27901	0.389866	0.0418848	1	1.49727	0
1	24	10	1.86	1	0.675592	1	0.324818	0.272121	0.382358	0.0414508	1	1.48108	0
1	24	10	1.84	1	0.675592	1	0.321168	0.268682	0.378599	0.0412371	1	1.47312	0
1	24	10	1.83	1	0.675592	1	0.317518	0.265246	0.374836	0.0410256	1	1.46524	0
1	24	10	1.81	1	0.675592	1	0.313869	0.261815	0.371069	0.0408163	1	1.45745	0
1	24	10	1.76	1	0.675592	1	0.310219	0.258387	0.367299	0.0406091	1	1.44974	0
1	24	10	1.71	1	0.675592	1	0.306569	0.254963	0.363524	0.040404	1	1.44211	0
1	24	10	1.64	1	0.675592	1	0.30292	0.251543	0.359746	0.040201	1	1.43455	0
1	24	10	1.63	1	0.675592	1	0.288321	0.237904	0.344592	0.0394089	1	1.40513	0
1	24	10	1.56	1	0.675592	1	0.284672	0.234504	0.340793	0.0392157	1	1.39796	0
1	24	10	1.54	1	0.675592	1	0.281022	0.231109	0.33699	0.0390244	1	1.39086	0
1	24	10	1.51	1	0.675592	1	0.277372	0.227718	0.333183	0.038835	1	1.38384	0
1	24	10	1.47	1	0.675592	1	0.273723	0.224331	0.329372	0.0386473	1	1.37688	0
1	24	10	1.46	1	0.675592	1	0.270073	0.220948	0.325556	0.0384615	1	1.37	0
1	24	10	1.44	1	0.675592	1	0.266423	0.21757	0.321736	0.0382775	1	1.36318	0
1	24	10	1.43	1	0.675592	1	0.262774	0.214196	0.317911	0.0380952	1	1.35644	0
1	24	10	1.4	1	0.675592	1	0.259124	0.210827	0.314082	0.0379147	1	1.34975	0
1	24	10	1.34	1	0.675592	1	0.255474	0.207462	0.310248	0.0377358	1	1.34314	0
1	24	10	1.33	1	0.675592	1	0.251825	0.204102	0.30641	0.0375587	1	1.33659	0
1	24	10	1.31	1	0.675592	1	0.248175	0.200747	0.302567	0.0373832	1	1.3301	0
1	24	10	1.29	1	0.675592	1	0.244526	0.197396	0.298719	0.0372093	1	1.32367	0
1	24	10	1.27	1	0.675592	1	0.240876	0.19405	0.294867	0.037037	1	1.31731	0
1	24	10	1.23	1	0.675592	1	0.237226	0.190709	0.291009	0.0368664	1	1.311	0
1	24	10	1.22	1	0.675592	1	0.229927	0.184043	0.28328	0.0365297	1	1.29858	0
1	24	10	1.2	1	0.675592	1	0.226277	0.180717	0.279407	0.0363636	1	1.29245	0
1	24	10	1.19	1	0.675592	1	0.222628	0.177396	0.275529	0.0361991	1	1.28638	0
1	24	10	1.18	1	0.675592	1	0.218978	0.174081	0.271646	0.036036	1	1.28037	0
1	24	10	1.16	1	0.675592	1	0.215328	0.170771	0.267757	0.0358744	1	1.27442	0
1	24	10	1.15	1	0.675592	1	0.208029	0.164168	0.259964	0.0355556	1	1.26267	0
1	24	10	1.12	1	0.675592	1	0.20073	0.157588	0.252147	0.0352423	1	1.25114	0
1	24	10	1.1	1	0.675592	1	0.19708	0.154307	0.24823	0.0350877	1	1.24545	0
1	24	10	1.09	1	0.675592	1	0.186131	0.1445	0.236442	0.034632	1	1.2287	0
1	24	10	1.08	1	0.675592	1	0.178832	0.137995	0.228551	0.0343348	1	1.21778	0
1	24	10	1.07	1	0.675592	1	0.171533	0.131516	0.220633	0.0340426	1	1.20705	0
1	24	10	1.06	1	0.675592	1	0.167883	0.128287	0.216663	0.0338983	1	1.20175	0
1	24	10	1.04	1	0.675592	1	0.160584	0.121852	0.208702	0.0336134	1	1.1913	0
1	24	10	1.01	1	0.675592	1	0.156934	0.118645	0.20471	0.0334728	1	1.18615	0
1	24	10	0.97	1	0.675592	1	0.145985	0.109074	0.192686	0.0330579	1	1.17094	0
1	24	10	0.96	1	0.675592	1	0.142336	0.105901	0.188661	0.0329218	1	1.16596	0
1	24	10	0.95	1	0.675592	1	0.131387	0.096435	0.176532	0.0325203	1	1.15126	0
1	24	10	0.89	1	0.675592	1	0.127737	0.0932988	0.172469	0.0323887	1	1.14644	0
1	24	10	0.88	1	0.675592	1	0.124088	0.0901727	0.168397	0.0322581	1	1.14167	0
1	24	10	0.87	1	0.675592	1	0.116788	0.0839525	0.160221	0.032	1	1.13223	0
1	24	10	0.85	1	0.675592	1	0.105839	0.0747082	0.14787	0.0316206	1	1.11837	0
1	24	10	0.83	1	0.675592	1	0.0985401	0.0686087	0.139573	0.0313725	1	1.10931	0
1	24	10	0.82	1	0.675592	1	0.0912409	0.0625654	0.131219	0.0311284	1	1.1004	0
1	24	10	0.79	1	0.675592	1	0.0875912	0.0595667	0.12702	0.0310078	1	1.096	0
1	24	10	0.78	1	0.675592	1	0.0839416	0.0565844	0.122804	0.030888	1	1.09163	0
1	24	10	0.77	1	0.675592	1	0.080292	0.0536193	0.11857	0.0307692	1	1.0873	0
1	24	10	0.74	1	0.675592	1	0.0766423	0.0506726	0.114319	0.0306513	1	1.083	0
1	24	10	0.63	1	0.675592	1	0.0729927	0.0477454	0.110048	0.0305344	1	1.07874	0
1	24	10	0.61	1	0.675592	1	0.0693431	0.044839	0.105756	0.0304183	1	1.07451	0
1	24	10	0.59	1	0.675592	1	0.0656934	0.0419548	0.101442	0.030303	1	1.07031	0
1	24	10	0.56	1	0.675592	1	0.0620438	0.0390944	0.0971036	0.0301887	1	1.06615	0
1	24	10	0.54	1	0.675592	1	0.0583942	0.0362599	0.0927398	0.0300752	1	1.06202	0
1	24	10	0.51	1	0.675592	1	0.0547445	0.0334532	0.0883481	0.0299625	1	1.05792	0
1	24	10	0.48	1	0.675592	1	0.0510949	0.0306769	0.0839261	0.0298507	1	1.05385	0
1	24	10	0.45	1	0.675592	1	0.0474453	0.0279339	0.0794707	0.0297398	1	1.04981	0
1	24	10	0.32	1	0.675592	1	0.0437956	0.0252277	0.0749786	0.0296296	1	1.0458	0
1	24	10	0.31	1	0.675592	1	0.040146	0.0225623	0.0704456	0.0295203	1	1.04183	0
1	24	10	0.3	1	0.675592	1	0.0364964	0.0199428	0.0658668	0.0294118	1	1.03788	0
1	24	10	0.25	1	0.675592	1	0.0291971	0.0148674	0.0565455	0.0291971	1	1.03008	0
1	24	10	0.23	1	0.675592	1	0.0255474	0.0124291	0.0517854	0.0290909	1	1.02622	0
1	24	10	0.21	1	0.675592	1	0.0218978	0.0100737	0.0469425	0.0289855	1	1.02239	0
1	24	10	0.18	1	0.675592	1	0.0182482	0.00781909	0.0419987	0.0288809	1	1.01859	0
1	24	10	0.16	1	0.675592	1	0.0145985	0.00569135	0.0369281	0.028777	1	1.01481	0
1	24	10	0.11	1	0.675592	1	0.0109489	0.00373047	0.0316907	0.0286738	1	1.01107	0
1	24	10	0.1	1	0.675592	1	0.00364964	0.000187202	0.0203799	0.0284698	1	1.00366	0
1	24	10	0.05	1	0.675592	1	0	0	0.0138261	0.0283688		1
1	24	11		0	0	0.228095	1	0.985869	1		0.953737		1
1	24	11	96.8	0.0769231	0.00394564	0.33314	1	0.985869	1	1	0.957143		0.923077
1	24	11	85.3	0.153846	0.0432582	0.422346	1	0.985869	1	1	0.960573		0.846154
1	24	11	83.5	0.230769	0.0817953	0.502564	1	0.985869	1	1	0.964029		0.769231
1	24	11	74.2	0.230769	0.0817953	0.502564	0.996269	0.979171	0.999809	0.75	0.963899	61.8462	0.772112
1	24	11	46.2	0.230769	0.0817953	0.502564	0.992537	0.973203	0.997951	0.6	0.963768	30.9231	0.775014
1	24	11	39.3	0.230769	0.0817953	0.502564	0.988806	0.967611	0.996186	0.5	0.963636	20.6154	0.777939
1	24	11	33.8	0.307692	0.126807	0.576307	0.988806	0.967611	0.996186	0.571429	0.967153	27.4872	0.700145
1	24	11	33.5	0.384615	0.177097	0.644771	0.988806	0.967611	0.996186	0.625	0.970696	34.359	0.622351
1	24	11	32.8	0.384615	0.177097	0.644771	0.985075	0.962259	0.994181	0.555556	0.970588	25.7692	0.624709
1	24	11	30.2	0.461538	0.232061	0.708562	0.985075	0.962259	0.994181	0.6	0.97417	30.9231	0.54662
1	24	11	26	0.461538	0.232061	0.708562	0.981343	0.957077	0.992005	0.545455	0.974074	24.7385	0.548698
1	24	11	25.8	0.461538	0.232061	0.708562	0.977612	0.952025	0.9897	0.5	0.973978	20.6154	0.550793
1	24	11	25.4	0.461538	0.232061	0.708562	0.973881	0.947077	0.987291	0.461538	0.973881	17.6703	0.552903
1	24	11	25.1	0.538462	0.291438	0.767939	0.973881	0.947077	0.987291	0.5	0.977528	20.6154	0.473917
1	24	11	24	0.538462	0.291438	0.767939	0.970149	0.942213	0.984798	0.466667	0.977444	18.0385	0.47574
1	24	11	23.2	0.538462	0.291438	0.767939	0.966418	0.93742	0.982234	0.4375	0.977358	16.0342	0.477576
1	24	11	19.4	0.538462	0.291438	0.767939	0.962687	0.932688	0.979608	0.411765	0.977273	14.4308	0.479428
1	24	11	19.1	0.538462	0.291438	0.767939	0.958955	0.92801	0.976929	0.388889	0.977186	13.1189	0.481293
1	24	11	18.8	0.538462	0.291438	0.767939	0.955224	0.923379	0.974203	0.368421	0.977099	12.0256	0.483173
1	24	11	18.6	0.538462	0.291438	0.767939	0.951493	0.918789	0.971436	0.35	0.977011	11.1006	0.485068
1	24	11	16.5	0.538462	0.291438	0.767939	0.947761	0.914237	0.968631	0.333333	0.976923	10.3077	0.486978
1	24	11	15	0.538462	0.291438	0.767939	0.94403	0.909719	0.965791	0.318182	0.976834	9.62051	0.488902
1	24	11	14.9	0.538462	0.291438	0.767939	0.940299	0.905232	0.962921	0.304348	0.976744	9.01923	0.490842
1	24	11	14.8	0.538462	0.291438	0.767939	0.936567	0.900774	0.960022	0.291667	0.976654	8.48869	0.492798
1	24	11	14.1	0.538462	0.291438	0.767939	0.932836	0.896342	0.957097	0.28	0.976562	8.01709	0.494769
1	24	11	12.8	0.538462	0.291438	0.767939	0.929104	0.891935	0.954147	0.269231	0.976471	7.59514	0.496756
1	24	11	12.5	0.538462	0.291438	0.767939	0.925373	0.88755	0.951174	0.259259	0.976378	7.21538	0.498759
1	24	11	12.2	0.538462	0.291438	0.767939	0.921642	0.883187	0.94818	0.25	0.976285	6.87179	0.500779
1	24	11	12.1	0.538462	0.291438	0.767939	0.914179	0.874519	0.942134	0.233333	0.976096	6.27425	0.504867
1	24	11	11.9	0.615385	0.355229	0.822903	0.910448	0.870212	0.939083	0.25	0.97992	6.87179	0.422446
1	24	11	11.5	0.615385	0.355229	0.822903	0.906716	0.865922	0.936016	0.242424	0.979839	6.59692	0.424185
1	24	11	11.3	0.615385	0.355229	0.822903	0.902985	0.861648	0.932933	0.235294	0.979757	6.3432	0.425938
1	24	11	11.2	0.615385	0.355229	0.822903	0.895522	0.853145	0.926722	0.222222	0.979592	5.89011	0.429487
1	24	11	10.9	0.615385	0.355229	0.822903	0.891791	0.848914	0.923595	0.216216	0.979508	5.687	0.431284
1	24	11	10.7	0.615385	0.355229	0.822903	0.88806	0.844696	0.920455	0.210526	0.979424	5.49744	0.433096
1	24	11	10.3	0.615385	0.355229	0.822903	0.880597	0.836299	0.914139	0.2	0.979253	5.15385	0.436767
1	24	11	10.1	0.615385	0.355229	0.822903	0.876866	0.832117	0.910963	0.195122	0.979167	4.99767	0.438625
1	24	11	10	0.615385	0.355229	0.822903	0.873134	0.827947	0.907776	0.190476	0.979079	4.85068	0.4405
1	24	11	9.84	0.615385	0.355229	0.822903	0.869403	0.823788	0.904578	0.186047	0.978992	4.71209	0.44239
1	24	11	9.46	0.615385	0.355229	0.822903	0.865672	0.819639	0.901369	0.181818	0.978903	4.5812	0.444297
1	24	11	9.44	0.615385	0.355229	0.822903	0.86194	0.8155	0.898151	0.177778	0.978814	4.45738	0.44622
1	24	11	9.31	0.615385	0.355229	0.822903	0.858209	0.811371	0.894923	0.173913	0.978723	4.34008	0.448161
1	24	11	9.22	0.615385	0.355229	0.822903	0.854478	0.807252	0.891685	0.170213	0.978632	4.2288	0.450118
1	24	11	9.14	0.615385	0.355229	0.822903	0.850746	0.803141	0.888438	0.166667	0.978541	4.12308	0.452092
1	24	11	9	0.615385	0.355229	0.822903	0.847015	0.799039	0.885183	0.163265	0.978448	4.02251	0.454083
1	24	11	8.39	0.615385	0.355229	0.822903	0.843284	0.794946	0.881919	0.16	0.978355	3.92674	0.456093
1	24	11	8.14	0.615385	0.355229	0.822903	0.839552	0.790861	0.878647	0.156863	0.978261	3.83542	0.45812
1	24	11	8.12	0.615385	0.355229	0.822903	0.835821	0.786785	0.875366	0.153846	0.978166	3.74825	0.460165
1	24	11	8.11	0.615385	0.355229	0.822903	0.83209	0.782716	0.872078	0.150943	0.97807	3.66496	0.462228
1	24	11	7.98	0.615385	0.355229	0.822903	0.828358	0.778655	0.868782	0.148148	0.977974	3.58528	0.46431
1	24	11	7.96	0.615385	0.355229	0.822903	0.824627	0.774601	0.865478	0.145455	0.977876	3.509	0.466411
1	24	11	7.95	0.692308	0.423693	0.873193	0.824627	0.774601	0.865478	0.160714	0.982222	3.94763	0.373129
1	24	11	7.77	0.692308	0.423693	0.873193	0.820896	0.770554	0.862167	0.157895	0.982143	3.86538	0.374825
1	24	11	7.7	0.692308	0.423693	0.873193	0.817164	0.766515	0.858849	0.155172	0.982063	3.7865	0.376537
1	24	11	7.43	0.692308	0.423693	0.873193	0.813433	0.762483	0.855524	0.152542	0.981982	3.71077	0.378264
1	24	11	7.31	0.692308	0.423693	0.873193	0.809701	0.758457	0.852193	0.15	0.9819	3.63801	0.380007
1	24	11	7.29	0.692308	0.423693	0.873193	0.80597	0.754439	0.848854	0.147541	0.981818	3.56805	0.381766
1	24	11	7.17	0.692308	0.423693	0.873193	0.802239	0.750426	0.845509	0.145161	0.981735	3.50073	0.383542
1	24	11	7.15	0.692308	0.423693	0.873193	0.798507	0.74642	0.842158	0.142857	0.981651	3.4359	0.385334
1	24	11	7.14	0.692308	0.423693	0.873193	0.794776	0.742421	0.8388	0.140625	0.981567	3.37343	0.387143
1	24	11	7.13	0.692308	0.423693	0.873193	0.791045	0.738427	0.835437	0.138462	0.981481	3.31319	0.38897
1	24	11	7.03	0.692308	0.423693	0.873193	0.787313	0.73444	0.832067	0.136364	0.981395	3.25506	0.390813
1	24	11	7.01	0.692308	0.423693	0.873193	0.783582	0.730458	0.828691	0.134328	0.981308	3.19894	0.392674
1	24	11	6.86	0.692308	0.423693	0.873193	0.779851	0.726482	0.82531	0.132353	0.981221	3.14472	0.394553
1	24	11	6.83	0.692308	0.423693	0.873193	0.776119	0.722512	0.821923	0.130435	0.981132	3.09231	0.39645
1	24	11	6.77	0.692308	0.423693	0.873193	0.772388	0.718547	0.81853	0.128571	0.981043	3.04161	0.398365
1	24	11	6.75	0.692308	0.423693	0.873193	0.768657	0.714588	0.815132	0.126761	0.980952	2.99256	0.400299
1	24	11	6.64	0.692308	0.423693	0.873193	0.764925	0.710634	0.811729	0.125	0.980861	2.94505	0.402251
1	24	11	6.6	0.692308	0.423693	0.873193	0.761194	0.706686	0.80832	0.123288	0.980769	2.89904	0.404223
1	24	11	6.52	0.692308	0.423693	0.873193	0.757463	0.702743	0.804906	0.121622	0.980676	2.85444	0.406214
1	24	11	6.35	0.692308	0.423693	0.873193	0.753731	0.698805	0.801487	0.12	0.980583	2.81119	0.408225
1	24	11	6.3	0.692308	0.423693	0.873193	0.75	0.694872	0.798063	0.118421	0.980488	2.76923	0.410256
1	24	11	6.29	0.692308	0.423693	0.873193	0.746269	0.690944	0.794633	0.116883	0.980392	2.72851	0.412308
1	24	11	6.27	0.692308	0.423693	0.873193	0.742537	0.687021	0.791199	0.115385	0.980296	2.68896	0.41438
1	24	11	6.05	0.692308	0.423693	0.873193	0.738806	0.683102	0.78776	0.113924	0.980198	2.65055	0.416472
1	24	11	6.04	0.692308	0.423693	0.873193	0.735075	0.679189	0.784317	0.1125	0.9801	2.61322	0.418586
1	24	11	6.03	0.692308	0.423693	0.873193	0.731343	0.67528	0.780868	0.111111	0.98	2.57692	0.420722
1	24	11	5.97	0.692308	0.423693	0.873193	0.723881	0.667477	0.773957	0.108434	0.979798	2.50728	0.425059
1	24	11	5.78	0.692308	0.423693	0.873193	0.720149	0.663582	0.770495	0.107143	0.979695	2.47385	0.427262
1	24	11	5.77	0.692308	0.423693	0.873193	0.716418	0.659691	0.767028	0.105882	0.979592	2.4413	0.429487
1	24	11	5.76	0.692308	0.423693	0.873193	0.712687	0.655805	0.763557	0.104651	0.979487	2.40959	0.431736
1	24	11	5.7	0.692308	0.423693	0.873193	0.708955	0.651924	0.760081	0.103448	0.979381	2.3787	0.434008
1	24	11	5.67	0.692308	0.423693	0.873193	0.705224	0.648046	0.756601	0.102273	0.979275	2.34859	0.436304
1	24	11	5.63	0.692308	0.423693	0.873193	0.701493	0.644173	0.753117	0.101124	0.979167	2.31923	0.438625
1	24	11	5.58	0.692308	0.423693	0.873193	0.697761	0.640304	0.749629	0.1	0.979058	2.2906	0.440971
1	24	11	5.5	0.692308	0.423693	0.873193	0.69403	0.63644	0.746136	0.0989011	0.978947	2.26266	0.443342
1	24	11	5.4	0.692308	0.423693	0.873193	0.690299	0.632579	0.742639	0.0978261	0.978836	2.2354	0.445738
1	24	11	5.28	0.692308	0.423693	0.873193	0.686567	0.628723	0.739138	0.0967742	0.978723	2.20879	0.448161
1	24	11	5.21	0.692308	0.423693	0.873193	0.675373	0.617178	0.728611	0.09375	0.978378	2.13263	0.455589
1	24	11	5.1	0.692308	0.423693	0.873193	0.671642	0.613338	0.725094	0.0927835	0.978261	2.10839	0.45812
1	24	11	5.05	0.692308	0.423693	0.873193	0.66791	0.609502	0.721574	0.0918367	0.978142	2.0847	0.460679
1	24	11	5.03	0.692308	0.423693	0.873193	0.664179	0.605669	0.718049	0.0909091	0.978022	2.06154	0.463267
1	24	11	4.97	0.692308	0.423693	0.873193	0.656716	0.598016	0.710988	0.0891089	0.977778	2.01672	0.468531
1	24	11	4.88	0.692308	0.423693	0.873193	0.652985	0.594195	0.707451	0.0882353	0.977654	1.99504	0.471209
1	24	11	4.86	0.692308	0.423693	0.873193	0.641791	0.582755	0.69682	0.0857143	0.977273	1.93269	0.479428
1	24	11	4.82	0.692308	0.423693	0.873193	0.634328	0.575146	0.689714	0.0841121	0.977011	1.89325	0.485068
1	24	11	4.76	0.692308	0.423693	0.873193	0.630597	0.571348	0.686155	0.0833333	0.976879	1.87413	0.487938
1	24	11	4.75	0.692308	0.423693	0.873193	0.626866	0.567553	0.682593	0.0825688	0.976744	1.85538	0.490842
1	24	11	4.7	0.692308	0.423693	0.873193	0.623134	0.563761	0.679027	0.0818182	0.976608	1.83701	0.493782
1	24	11	4.67	0.692308	0.423693	0.873193	0.619403	0.559973	0.675458	0.0810811	0.976471	1.819	0.496756
1	24	11	4.59	0.692308	0.423693	0.873193	0.615672	0.556189	0.671885	0.0803571	0.976331	1.80134	0.499767
1	24	11	4.56	0.692308	0.423693	0.873193	0.61194	0.552408	0.668309	0.079646	0.97619	1.78402	0.502814
1	24	11	4.54	0.692308	0.423693	0.873193	0.608209	0.548631	0.664729	0.0789474	0.976048	1.76703	0.505899
1	24	11	4.43	0.692308	0.423693	0.873193	0.604478	0.544857	0.661145	0.0782609	0.975904	1.75036	0.509022
1	24	11	4.4	0.692308	0.423693	0.873193	0.600746	0.541087	0.657558	0.0775862	0.975758	1.734	0.512183
1	24	11	4.37	0.692308	0.423693	0.873193	0.597015	0.53732	0.653968	0.0769231	0.97561	1.71795	0.515385
1	24	11	4.36	0.692308	0.423693	0.873193	0.593284	0.533557	0.650374	0.0762712	0.97546	1.70219	0.518626
1	24	11	4.3	0.692308	0.423693	0.873193	0.589552	0.529797	0.646777	0.0756303	0.975309	1.68671	0.521908
1	24	11	4.18	0.692308	0.423693	0.873193	0.585821	0.52604	0.643176	0.075	0.975155	1.67152	0.525233
1	24	11	4.12	0.692308	0.423693	0.873193	0.58209	0.522287	0.639572	0.0743802	0.975	1.65659	0.5286
1	24	11	4.07	0.692308	0.423693	0.873193	0.578358	0.518537	0.635964	0.0737705	0.974843	1.64193	0.53201
1	24	11	4.04	0.692308	0.423693	0.873193	0.574627	0.514791	0.632353	0.0731707	0.974684	1.62753	0.535465
1	24	11	3.97	0.692308	0.423693	0.873193	0.567164	0.507309	0.625121	0.072	0.974359	1.59947	0.54251
1	24	11	3.96	0.692308	0.423693	0.873193	0.563433	0.503572	0.6215	0.0714286	0.974194	1.5858	0.546103
1	24	11	3.9	0.692308	0.423693	0.873193	0.559701	0.49984	0.617876	0.0708661	0.974026	1.57236	0.549744
1	24	11	3.87	0.692308	0.423693	0.873193	0.55597	0.49611	0.614248	0.0703125	0.973856	1.55915	0.553433
1	24	11	3.86	0.692308	0.423693	0.873193	0.552239	0.492384	0.610617	0.0697674	0.973684	1.54615	0.557173
1	24	11	3.79	0.692308	0.423693	0.873193	0.548507	0.488661	0.606983	0.0692308	0.97351	1.53338	0.560963
1	24	11	3.76	0.692308	0.423693	0.873193	0.544776	0.484941	0.603345	0.0687023	0.973333	1.52081	0.564805
1	24	11	3.73	0.692308	0.423693	0.873193	0.541045	0.481225	0.599704	0.0681818	0.973154	1.50844	0.5687
1	24	11	3.62	0.692308	0.423693	0.873193	0.537313	0.477512	0.59606	0.0676692	0.972973	1.49628	0.57265
1	24	11	3.55	0.692308	0.423693	0.873193	0.533582	0.473802	0.592413	0.0671642	0.972789	1.48431	0.576654
1	24	11	3.46	0.692308	0.423693	0.873193	0.529851	0.470096	0.588762	0.0666667	0.972603	1.47253	0.580715
1	24	11	3.43	0.692308	0.423693	0.873193	0.526119	0.466393	0.585108	0.0661765	0.972414	1.46093	0.584834
1	24	11	3.42	0.692308	0.423693	0.873193	0.522388	0.462693	0.58145	0.0656934	0.972222	1.44952	0.589011
1	24	11	3.41	0.692308	0.423693	0.873193	0.518657	0.458996	0.57779	0.0652174	0.972028	1.43828	0.593248
1	24	11	3.33	0.692308	0.423693	0.873193	0.514925	0.455303	0.574126	0.0647482	0.971831	1.42722	0.597547
1	24	11	3.29	0.692308	0.423693	0.873193	0.511194	0.451613	0.570459	0.0642857	0.971631	1.41632	0.601909
1	24	11	3.22	0.692308	0.423693	0.873193	0.507463	0.447926	0.566788	0.0638298	0.971429	1.40559	0.606335
1	24	11	3.21	0.692308	0.423693	0.873193	0.503731	0.444243	0.563114	0.0633803	0.971223	1.39503	0.610826
1	24	11	3.2	0.692308	0.423693	0.873193	0.5	0.440563	0.559437	0.0629371	0.971014	1.38462	0.615385
1	24	11	3.15	0.692308	0.423693	0.873193	0.496269	0.436886	0.555757	0.0625	0.970803	1.37436	0.620012
1	24	11	3.12	0.692308	0.423693	0.873193	0.492537	0.433212	0.552074	0.062069	0.970588	1.36425	0.624709
1	24	11	3.06	0.692308	0.423693	0.873193	0.488806	0.429541	0.548387	0.0616438	0.97037	1.3543	0.629477
1	24	11	3.05	0.692308	0.423693	0.873193	0.481343	0.42221	0.541004	0.0608108	0.969925	1.33481	0.639237
1	24	11	3.03	0.692308	0.423693	0.873193	0.477612	0.41855	0.537307	0.0604027	0.969697	1.32527	0.644231
1	24	11	3.01	0.692308	0.423693	0.873193	0.473881	0.414892	0.533607	0.06	0.969466	1.31588	0.649303
1	24	11	2.96	0.692308	0.423693	0.873193	0.470149	0.411238	0.529904	0.0596026	0.969231	1.30661	0.654457
1	24	11	2.95	0.692308	0.423693	0.873193	0.466418	0.407587	0.526198	0.0592105	0.968992	1.29747	0.659692
1	24	11	2.94	0.692308	0.423693	0.873193	0.462687	0.40394	0.522488	0.0588235	0.96875	1.28846	0.665012
1	24	11	2.93	0.692308	0.423693	0.873193	0.458955	0.400296	0.518775	0.0584416	0.968504	1.27958	0.670419
1	24	11	2.82	0.692308	0.423693	0.873193	0.455224	0.396655	0.515059	0.0580645	0.968254	1.27081	0.675914
1	24	11	2.81	0.692308	0.423693	0.873193	0.451493	0.393017	0.511339	0.0576923	0.968	1.26217	0.6815
1	24	11	2.77	0.769231	0.497436	0.918205	0.447761	0.389383	0.507616	0.0632911	0.97561	1.39293	0.515385
1	24	11	2.73	0.769231	0.497436	0.918205	0.44403	0.385752	0.50389	0.0628931	0.97541	1.38358	0.519716
1	24	11	2.72	0.769231	0.497436	0.918205	0.440299	0.382124	0.50016	0.0625	0.975207	1.37436	0.52412
1	24	11	2.71	0.769231	0.497436	0.918205	0.436567	0.3785	0.496428	0.0621118	0.975	1.36526	0.5286
1	24	11	2.68	0.769231	0.497436	0.918205	0.432836	0.374879	0.492691	0.0617284	0.97479	1.35628	0.533156
1	24	11	2.63	0.769231	0.497436	0.918205	0.429104	0.371261	0.488952	0.0613497	0.974576	1.34741	0.537793
1	24	11	2.62	0.769231	0.497436	0.918205	0.421642	0.364036	0.481463	0.0606061	0.974138	1.33002	0.547311
1	24	11	2.6	0.769231	0.497436	0.918205	0.41791	0.360428	0.477713	0.060241	0.973913	1.3215	0.552198
1	24	11	2.58	0.769231	0.497436	0.918205	0.414179	0.356824	0.47396	0.0598802	0.973684	1.31308	0.557173
1	24	11	2.54	0.769231	0.497436	0.918205	0.410448	0.353223	0.470203	0.0595238	0.973451	1.30477	0.562238
1	24	11	2.49	0.769231	0.497436	0.918205	0.406716	0.349626	0.466443	0.0591716	0.973214	1.29657	0.567396
1	24	11	2.47	0.846154	0.577654	0.956742	0.406716	0.349626	0.466443	0.0647059	0.981982	1.42622	0.378264
1	24	11	2.45	0.846154	0.577654	0.956742	0.402985	0.346032	0.46268	0.0643275	0.981818	1.41731	0.381766
1	24	11	2.44	0.846154	0.577654	0.956742	0.399254	0.342442	0.458913	0.0639535	0.981651	1.4085	0.385334
1	24	11	2.42	0.846154	0.577654	0.956742	0.395522	0.338855	0.455143	0.0635838	0.981481	1.39981	0.38897
1	24	11	2.38	0.846154	0.577654	0.956742	0.391791	0.335271	0.451369	0.0632184	0.981308	1.39122	0.392674
1	24	11	2.3	0.846154	0.577654	0.956742	0.380597	0.324542	0.440027	0.0621469	0.980769	1.36608	0.404223
1	24	11	2.25	0.846154	0.577654	0.956742	0.376866	0.320973	0.436239	0.0617978	0.980583	1.3579	0.408225
1	24	11	2.18	0.846154	0.577654	0.956742	0.373134	0.317407	0.432447	0.0614525	0.980392	1.34982	0.412308
1	24	11	2.17	0.846154	0.577654	0.956742	0.369403	0.313845	0.428652	0.0611111	0.980198	1.34183	0.416472
1	24	11	2.16	0.923077	0.66686	0.996054	0.369403	0.313845	0.428652	0.0662983	0.99	1.46381	0.208236
1	24	11	2.15	0.923077	0.66686	0.996054	0.36194	0.306731	0.421051	0.0655738	0.989796	1.44669	0.21253
1	24	11	2.14	0.923077	0.66686	0.996054	0.358209	0.30318	0.417245	0.0652174	0.989691	1.43828	0.214744
1	24	11	2.13	0.923077	0.66686	0.996054	0.354478	0.299632	0.413436	0.0648649	0.989583	1.42997	0.217004
1	24	11	2.12	0.923077	0.66686	0.996054	0.343284	0.289012	0.401984	0.0638298	0.989247	1.40559	0.22408
1	24	11	2.1	0.923077	0.66686	0.996054	0.339552	0.28548	0.398159	0.0634921	0.98913	1.39765	0.226543
1	24	11	2.09	0.923077	0.66686	0.996054	0.335821	0.281951	0.394331	0.0631579	0.989011	1.3898	0.22906
1	24	11	2.08	0.923077	0.66686	0.996054	0.33209	0.278426	0.390498	0.0628272	0.988889	1.38204	0.231634
1	24	11	2.06	0.923077	0.66686	0.996054	0.328358	0.274906	0.386662	0.0625	0.988764	1.37436	0.234266
1	24	11	2.04	0.923077	0.66686	0.996054	0.324627	0.271389	0.382822	0.0621762	0.988636	1.36677	0.236958
1	24	11	2.01	0.923077	0.66686	0.996054	0.320896	0.267876	0.378977	0.0618557	0.988506	1.35926	0.239714
1	24	11	2	0.923077	0.66686	0.996054	0.317164	0.264367	0.375129	0.0615385	0.988372	1.35183	0.242534
1	24	11	1.98	0.923077	0.66686	0.996054	0.313433	0.260862	0.371277	0.0612245	0.988235	1.34448	0.245421
1	24	11	1.95	0.923077	0.66686	0.996054	0.30597	0.253864	0.36356	0.0606061	0.987952	1.33002	0.251407
1	24	11	1.93	0.923077	0.66686	0.996054	0.298507	0.246883	0.355827	0.06	0.987654	1.31588	0.257692
1	24	11	1.9	0.923077	0.66686	0.996054	0.294776	0.243399	0.351954	0.0597015	0.9875	1.30891	0.260954
1	24	11	1.89	0.923077	0.66686	0.996054	0.283582	0.232972	0.340309	0.0588235	0.987013	1.28846	0.271255
1	24	11	1.87	0.923077	0.66686	0.996054	0.276119	0.226043	0.332523	0.0582524	0.986667	1.27518	0.278586
1	24	11	1.84	0.923077	0.66686	0.996054	0.272388	0.222585	0.328624	0.057971	0.986486	1.26864	0.282403
1	24	11	1.83	0.923077	0.66686	0.996054	0.268657	0.219132	0.32472	0.0576923	0.986301	1.26217	0.286325
1	24	11	1.78	0.923077	0.66686	0.996054	0.264925	0.215683	0.320811	0.0574163	0.986111	1.25576	0.290358
1	24	11	1.76	0.923077	0.66686	0.996054	0.261194	0.21224	0.316898	0.0571429	0.985915	1.24942	0.294505
1	24	11	1.71	0.923077	0.66686	0.996054	0.253731	0.205367	0.309056	0.0566038	0.985507	1.23692	0.303167
1	24	11	1.67	0.923077	0.66686	0.996054	0.25	0.201937	0.305128	0.056338	0.985294	1.23077	0.307692
1	24	11	1.64	0.923077	0.66686	0.996054	0.246269	0.198513	0.301195	0.0560748	0.985075	1.22468	0.312354
1	24	11	1.62	0.923077	0.66686	0.996054	0.242537	0.195094	0.297257	0.055814	0.984848	1.21864	0.31716
1	24	11	1.6	0.923077	0.66686	0.996054	0.235075	0.188271	0.289366	0.0552995	0.984375	1.20675	0.327228
1	24	11	1.59	0.923077	0.66686	0.996054	0.231343	0.184868	0.285412	0.0550459	0.984127	1.2009	0.332506
1	24	11	1.56	0.923077	0.66686	0.996054	0.227612	0.18147	0.281453	0.0547945	0.983871	1.19509	0.337957
1	24	11	1.55	0.923077	0.66686	0.996054	0.223881	0.178077	0.277488	0.0545455	0.983607	1.18935	0.34359
1	24	11	1.54	0.923077	0.66686	0.996054	0.220149	0.17469	0.273518	0.0542986	0.983333	1.18366	0.349413
1	24	11	1.51	0.923077	0.66686	0.996054	0.216418	0.171309	0.269542	0.0540541	0.983051	1.17802	0.355438
1	24	11	1.49	0.923077	0.66686	0.996054	0.208955	0.164563	0.261573	0.0535714	0.982456	1.16691	0.368132
1	24	11	1.47	0.923077	0.66686	0.996054	0.201493	0.157842	0.25358	0.0530973	0.981818	1.156	0.381766
1	24	11	1.46	0.923077	0.66686	0.996054	0.197761	0.154491	0.249574	0.0528634	0.981481	1.15063	0.38897
1	24	11	1.45	0.923077	0.66686	0.996054	0.19403	0.151146	0.245561	0.0526316	0.981132	1.1453	0.39645
1	24	11	1.43	0.923077	0.66686	0.996054	0.186567	0.144476	0.237517	0.0521739	0.980392	1.13479	0.412308
1	24	11	1.4	0.923077	0.66686	0.996054	0.182836	0.141151	0.233485	0.0519481	0.98	1.12961	0.420722
1	24	11	1.37	0.923077	0.66686	0.996054	0.175373	0.134522	0.225399	0.0515021	0.979167	1.11939	0.438625
1	24	11	1.34	0.923077	0.66686	0.996054	0.171642	0.131218	0.221345	0.0512821	0.978723	1.11435	0.448161
1	24	11	1.32	0.923077	0.66686	0.996054	0.16791	0.127922	0.217284	0.0510638	0.978261	1.10935	0.45812
1	24	11	1.3	0.923077	0.66686	0.996054	0.160448	0.121353	0.209139	0.0506329	0.977273	1.09949	0.479428
1	24	11	1.29	0.923077	0.66686	0.996054	0.156716	0.118081	0.205054	0.0504202	0.976744	1.09462	0.490842
1	24	11	1.25	0.923077	0.66686	0.996054	0.152985	0.114817	0.200961	0.0502092	0.97619	1.0898	0.502814
1	24	11	1.24	0.923077	0.66686	0.996054	0.149254	0.111562	0.196859	0.05	0.97561	1.08502	0.515385
1	24	11	1.22	0.923077	0.66686	0.996054	0.141791	0.105077	0.188629	0.0495868	0.974359	1.07559	0.54251
1	24	11	1.21	0.923077	0.66686	0.996054	0.13806	0.101849	0.1845	0.0493827	0.973684	1.07093	0.557173
1	24	11	1.2	0.923077	0.66686	0.996054	0.134328	0.0986308	0.180361	0.0491803	0.972973	1.06631	0.57265
1	24	11	1.17	0.923077	0.66686	0.996054	0.130597	0.0954224	0.176212	0.0489796	0.972222	1.06174	0.589011
1	24	11	1.16	0.923077	0.66686	0.996054	0.126866	0.0922245	0.172053	0.0487805	0.971429	1.0572	0.606335
1	24	11	1.04	0.923077	0.66686	0.996054	0.123134	0.0890373	0.167883	0.048583	0.970588	1.0527	0.624709
1	24	11	1.02	0.923077	0.66686	0.996054	0.115672	0.0826969	0.159508	0.0481928	0.96875	1.04382	0.665012
1	24	11	0.96	0.923077	0.66686	0.996054	0.11194	0.0795446	0.155304	0.048	0.967742	1.03943	0.687179
1	24	11	0.95	0.923077	0.66686	0.996054	0.108209	0.0764049	0.151086	0.0478088	0.966667	1.03508	0.710875
1	24	11	0.94	0.923077	0.66686	0.996054	0.104478	0.0732784	0.146855	0.047619	0.965517	1.03077	0.736264
1	24	11	0.9	0.923077	0.66686	0.996054	0.100746	0.0701657	0.142611	0.0474308	0.964286	1.02649	0.763533
1	24	11	0.86	0.923077	0.66686	0.996054	0.0970149	0.0670674	0.138352	0.0472441	0.962963	1.02225	0.792899
1	24	11	0.83	0.923077	0.66686	0.996054	0.0932836	0.0639842	0.134078	0.0470588	0.961538	1.01804	0.824615
1	24	11	0.73	0.923077	0.66686	0.996054	0.0895522	0.0609169	0.129788	0.046875	0.96	1.01387	0.858974
1	24	11	0.71	1	0.771905	1	0.0858209	0.0578665	0.125481	0.0503876	1	1.09388	0
1	24	11	0.7	1	0.771905	1	0.0820896	0.0548338	0.121157	0.0501931	1	1.08943	0
1	24	11	0.69	1	0.771905	1	0.0746269	0.0488259	0.11245	0.0498084	1	1.08065	0
1	24	11	0.65	1	0.771905	1	0.0708955	0.0458533	0.108065	0.0496183	1	1.07631	0
1	24	11	0.59	1	0.771905	1	0.0597015	0.037079	0.0947679	0.0490566	1	1.06349	0
1	24	11	0.57	1	0.771905	1	0.0559701	0.0342086	0.0902811	0.0488722	1	1.05929	0
1	24	11	0.51	1	0.771905	1	0.0522388	0.0313693	0.0857632	0.0486891	1	1.05512	0
1	24	11	0.42	1	0.771905	1	0.0447761	0.0257966	0.0766215	0.0483271	1	1.04688	0
1	24	11	0.38	1	0.771905	1	0.0410448	0.0230708	0.07199	0.0481481	1	1.0428	0
1	24	11	0.36	1	0.771905	1	0.0373134	0.020392	0.0673115	0.0479705	1	1.03876	0
1	24	11	0.34	1	0.771905	1	0.0298507	0.0152019	0.0577872	0.047619	1	1.03077	0
1	24	11	0.33	1	0.771905	1	0.0223881	0.0103001	0.0479745	0.0472727	1	1.0229	0
1	24	11	0.26	1	0.771905	1	0.0186567	0.00799471	0.0429227	0.0471014	1	1.01901	0
1	24	11	0.24	1	0.771905	1	0.011194	0.00381415	0.0323888	0.0467626	1	1.01132	0
1	24	11	0.2	1	0.771905	1	0.00746269	0.00204893	0.0267968	0.046595	1	1.00752	0
1	24	11	0.09	1	0.771905	1	0.00373134	0.000191393	0.0208295	0.0464286	1	1.00375	0
1	24	11	0.06	1	0.771905	1	0	0	0.0141312	0.0462633		1
1	24	12		0	0	0.101515	1	0.984747	1		0.879433		1
1	24	12	133	0	0	0.101515	0.995968	0.977517	0.999793	0	0.879004	0	1.00405
1	24	12	125	0	0	0.101515	0.991935	0.971078	0.997786	0	0.878571	0	1.00813
1	24	12	102	0.0294118	0.00150863	0.149156	0.991935	0.971078	0.997786	0.333333	0.88172	3.64706	0.978479
1	24	12	74.6	0.0588235	0.0162827	0.190936	0.991935	0.971078	0.997786	0.5	0.884892	7.29412	0.948828
1	24	12	68.7	0.0882353	0.0304659	0.229605	0.991935	0.971078	0.997786	0.6	0.888087	10.9412	0.919177
1	24	12	60.9	0.0882353	0.0304659	0.229605	0.987903	0.965044	0.995878	0.5	0.887681	7.29412	0.922929
1	24	12	58.9	0.0882353	0.0304659	0.229605	0.983871	0.95927	0.99371	0.428571	0.887273	5.47059	0.926712
1	24	12	55.1	0.0882353	0.0304659	0.229605	0.979839	0.953681	0.991358	0.375	0.886861	4.37647	0.930525
1	24	12	50.8	0.0882353	0.0304659	0.229605	0.975806	0.948232	0.988866	0.333333	0.886447	3.64706	0.93437
1	24	12	47.8	0.0882353	0.0304659	0.229605	0.971774	0.942894	0.986262	0.3	0.886029	3.12605	0.938247
1	24	12	43.8	0.117647	0.0467145	0.266208	0.971774	0.942894	0.986262	0.363636	0.889299	4.16807	0.907981
1	24	12	34.9	0.117647	0.0467145	0.266208	0.967742	0.937649	0.983565	0.333333	0.888889	3.64706	0.911765
1	24	12	32	0.117647	0.0467145	0.266208	0.96371	0.932481	0.980792	0.307692	0.888476	3.24183	0.91558
1	24	12	30.5	0.117647	0.0467145	0.266208	0.959677	0.927379	0.977953	0.285714	0.88806	2.91765	0.919427
1	24	12	27.1	0.117647	0.0467145	0.266208	0.955645	0.922335	0.975055	0.266667	0.88764	2.65241	0.923306
1	24	12	26.7	0.176471	0.0834897	0.335137	0.955645	0.922335	0.975055	0.352941	0.89434	3.97861	0.861752
1	24	12	26.5	0.235294	0.12437	0.399961	0.951613	0.917342	0.972107	0.4	0.900763	4.86275	0.803589
1	24	12	26.4	0.235294	0.12437	0.399961	0.947581	0.912394	0.969113	0.380952	0.900383	4.48869	0.807009
1	24	12	25.1	0.264706	0.146012	0.431171	0.947581	0.912394	0.969113	0.409091	0.903846	5.04977	0.77597
1	24	12	25	0.264706	0.146012	0.431171	0.943548	0.907487	0.966079	0.391304	0.903475	4.68908	0.779286
1	24	12	24.9	0.264706	0.146012	0.431171	0.939516	0.902617	0.963007	0.375	0.903101	4.37647	0.782631
1	24	12	24.7	0.264706	0.146012	0.431171	0.935484	0.897781	0.959901	0.36	0.902724	4.10294	0.786004
1	24	12	24.6	0.264706	0.146012	0.431171	0.931452	0.892976	0.956765	0.346154	0.902344	3.86159	0.789407
1	24	12	24.1	0.264706	0.146012	0.431171	0.927419	0.8882	0.953599	0.333333	0.901961	3.64706	0.792839
1	24	12	22	0.294118	0.168346	0.461689	0.927419	0.8882	0.953599	0.357143	0.905512	4.05229	0.761125
1	24	12	21.5	0.323529	0.191316	0.491571	0.927419	0.8882	0.953599	0.37931	0.909091	4.45752	0.729412
1	24	12	20.8	0.323529	0.191316	0.491571	0.923387	0.883451	0.950407	0.366667	0.90873	4.22291	0.732597
1	24	12	20.5	0.323529	0.191316	0.491571	0.919355	0.878726	0.94719	0.354839	0.908367	4.01176	0.73581
1	24	12	20.1	0.323529	0.191316	0.491571	0.915323	0.874025	0.94395	0.34375	0.908	3.82073	0.739052
1	24	12	20	0.352941	0.214879	0.52086	0.915323	0.874025	0.94395	0.363636	0.911647	4.16807	0.706919
1	24	12	19.5	0.352941	0.214879	0.52086	0.91129	0.869345	0.940688	0.352941	0.91129	3.97861	0.710047
1	24	12	19	0.382353	0.239002	0.54959	0.91129	0.869345	0.940688	0.371429	0.91498	4.31016	0.677772
1	24	12	18.8	0.382353	0.239002	0.54959	0.907258	0.864686	0.937406	0.361111	0.914634	4.12276	0.680784
1	24	12	18.2	0.382353	0.239002	0.54959	0.903226	0.860047	0.934104	0.351351	0.914286	3.95098	0.683824
1	24	12	17.9	0.382353	0.239002	0.54959	0.899194	0.855425	0.930784	0.342105	0.913934	3.79294	0.68689
1	24	12	17.3	0.382353	0.239002	0.54959	0.895161	0.850821	0.927446	0.333333	0.91358	3.64706	0.689984
1	24	12	17.1	0.382353	0.239002	0.54959	0.887097	0.841663	0.920722	0.317073	0.912863	3.38655	0.696257
1	24	12	16.2	0.382353	0.239002	0.54959	0.883065	0.837106	0.917337	0.309524	0.9125	3.26978	0.699436
1	24	12	15.8	0.411765	0.26366	0.577784	0.879032	0.832564	0.913937	0.318182	0.915966	3.40392	0.669185
1	24	12	15.6	0.411765	0.26366	0.577784	0.875	0.828036	0.910524	0.311111	0.915612	3.29412	0.672269
1	24	12	15.4	0.411765	0.26366	0.577784	0.870968	0.823521	0.907097	0.304348	0.915254	3.19118	0.675381
1	24	12	15.1	0.411765	0.26366	0.577784	0.866935	0.819019	0.903658	0.297872	0.914894	3.09447	0.678523
1	24	12	14.5	0.411765	0.26366	0.577784	0.862903	0.814529	0.900206	0.291667	0.91453	3.00346	0.681693
1	24	12	14.2	0.441176	0.288835	0.605461	0.862903	0.814529	0.900206	0.306122	0.918455	3.21799	0.647609
1	24	12	13.2	0.470588	0.314515	0.632633	0.858871	0.810051	0.896743	0.313725	0.922078	3.33445	0.616404
1	24	12	13.1	0.470588	0.314515	0.632633	0.854839	0.805585	0.893268	0.307692	0.921739	3.24183	0.619312
1	24	12	12.8	0.470588	0.314515	0.632633	0.850806	0.801129	0.889782	0.301887	0.921397	3.15421	0.622247
1	24	12	12.1	0.470588	0.314515	0.632633	0.846774	0.796684	0.886285	0.296296	0.921053	3.07121	0.62521
1	24	12	12	0.470588	0.314515	0.632633	0.842742	0.79225	0.882778	0.290909	0.920705	2.99246	0.628202
1	24	12	11.5	0.470588	0.314515	0.632633	0.83871	0.787825	0.879261	0.285714	0.920354	2.91765	0.631222
1	24	12	11.3	0.470588	0.314515	0.632633	0.834677	0.783411	0.875734	0.280702	0.92	2.84648	0.634271
1	24	12	10.8	0.470588	0.314515	0.632633	0.830645	0.779006	0.872198	0.275862	0.919643	2.77871	0.63735
1	24	12	10.7	0.470588	0.314515	0.632633	0.818548	0.765844	0.861535	0.262295	0.918552	2.59346	0.646769
1	24	12	10.5	0.470588	0.314515	0.632633	0.814516	0.761474	0.857963	0.258065	0.918182	2.53708	0.649971
1	24	12	10.3	0.5	0.340693	0.659307	0.810484	0.757113	0.854383	0.265625	0.922018	2.6383	0.616915
1	24	12	10.2	0.529412	0.367367	0.685485	0.810484	0.757113	0.854383	0.276923	0.926267	2.79349	0.580626
1	24	12	10.1	0.558824	0.394539	0.711165	0.810484	0.757113	0.854383	0.287879	0.930556	2.94869	0.544337
1	24	12	9.71	0.558824	0.394539	0.711165	0.806452	0.75276	0.850795	0.283582	0.930233	2.88725	0.547059
1	24	12	9.48	0.558824	0.394539	0.711165	0.802419	0.748414	0.847199	0.279412	0.929907	2.82833	0.549808
1	24	12	9.46	0.558824	0.394539	0.711165	0.798387	0.744076	0.843595	0.275362	0.929577	2.77176	0.552585
1	24	12	9.44	0.558824	0.394539	0.711165	0.794355	0.739746	0.839984	0.271429	0.929245	2.71742	0.55539
1	24	12	9.42	0.558824	0.394539	0.711165	0.790323	0.735423	0.836365	0.267606	0.92891	2.66516	0.558223
1	24	12	9.36	0.558824	0.394539	0.711165	0.78629	0.731108	0.832739	0.263889	0.928571	2.61487	0.561086
1	24	12	9.27	0.558824	0.394539	0.711165	0.782258	0.726799	0.829106	0.260274	0.92823	2.56645	0.563978
1	24	12	9.26	0.558824	0.394539	0.711165	0.778226	0.722498	0.825466	0.256757	0.927885	2.51979	0.5669
1	24	12	9.24	0.558824	0.394539	0.711165	0.774194	0.718203	0.821819	0.253333	0.927536	2.47479	0.569853
1	24	12	8.83	0.558824	0.394539	0.711165	0.770161	0.713915	0.818166	0.25	0.927184	2.43137	0.572836
1	24	12	8.78	0.558824	0.394539	0.711165	0.766129	0.709634	0.814506	0.246753	0.926829	2.38945	0.575851
1	24	12	8.71	0.558824	0.394539	0.711165	0.762097	0.705359	0.810839	0.24359	0.926471	2.34895	0.578898
1	24	12	8.7	0.558824	0.394539	0.711165	0.758065	0.70109	0.807166	0.240506	0.926108	2.3098	0.581977
1	24	12	8.66	0.558824	0.394539	0.711165	0.754032	0.696828	0.803487	0.2375	0.925743	2.27194	0.58509
1	24	12	8.63	0.558824	0.394539	0.711165	0.75	0.692572	0.799802	0.234568	0.925373	2.23529	0.588235
1	24	12	8.62	0.588235	0.422216	0.73634	0.75	0.692572	0.799802	0.243902	0.93	2.35294	0.54902
1	24	12	8.37	0.588235	0.422216	0.73634	0.745968	0.688321	0.79611	0.240964	0.929648	2.31559	0.551987
1	24	12	8.32	0.588235	0.422216	0.73634	0.741935	0.684077	0.792413	0.238095	0.929293	2.27941	0.554987
1	24	12	8.06	0.588235	0.422216	0.73634	0.737903	0.679839	0.78871	0.235294	0.928934	2.24434	0.55802
1	24	12	8.03	0.588235	0.422216	0.73634	0.733871	0.675606	0.785001	0.232558	0.928571	2.21034	0.561086
1	24	12	7.92	0.588235	0.422216	0.73634	0.729839	0.671379	0.781286	0.229885	0.928205	2.17735	0.564186
1	24	12	7.86	0.617647	0.45041	0.760998	0.729839	0.671379	0.781286	0.238636	0.93299	2.28622	0.523887
1	24	12	7.68	0.617647	0.45041	0.760998	0.725806	0.667158	0.777566	0.235955	0.932642	2.2526	0.526797
1	24	12	7.67	0.617647	0.45041	0.760998	0.721774	0.662942	0.77384	0.233333	0.932292	2.21995	0.52974
1	24	12	7.65	0.617647	0.45041	0.760998	0.717742	0.658732	0.770109	0.230769	0.931937	2.18824	0.532716
1	24	12	7.53	0.617647	0.45041	0.760998	0.71371	0.654527	0.766373	0.228261	0.931579	2.15742	0.535726
1	24	12	7.48	0.617647	0.45041	0.760998	0.709677	0.650328	0.762631	0.225806	0.931217	2.12745	0.53877
1	24	12	7.42	0.647059	0.47914	0.785121	0.709677	0.650328	0.762631	0.234043	0.93617	2.22876	0.497326
1	24	12	7.36	0.647059	0.47914	0.785121	0.705645	0.646133	0.758883	0.231579	0.935829	2.19823	0.500168
1	24	12	7.34	0.647059	0.47914	0.785121	0.701613	0.641944	0.755131	0.229167	0.935484	2.16852	0.503043
1	24	12	7.23	0.647059	0.47914	0.785121	0.697581	0.63776	0.751373	0.226804	0.935135	2.13961	0.50595
1	24	12	7.14	0.676471	0.508429	0.808684	0.697581	0.63776	0.751373	0.234694	0.940217	2.23686	0.463788
1	24	12	7.11	0.676471	0.508429	0.808684	0.693548	0.633581	0.747611	0.232323	0.939891	2.20743	0.466484
1	24	12	7.09	0.676471	0.508429	0.808684	0.689516	0.629408	0.743843	0.23	0.93956	2.17876	0.469212
1	24	12	7.08	0.676471	0.508429	0.808684	0.685484	0.625239	0.740071	0.227723	0.939227	2.15083	0.471972
1	24	12	7	0.676471	0.508429	0.808684	0.677419	0.616916	0.732511	0.223301	0.938547	2.09706	0.477591
1	24	12	6.93	0.676471	0.508429	0.808684	0.673387	0.612761	0.728723	0.221154	0.938202	2.07117	0.480451
1	24	12	6.9	0.676471	0.508429	0.808684	0.669355	0.608612	0.724931	0.219048	0.937853	2.04591	0.483345
1	24	12	6.87	0.676471	0.508429	0.808684	0.665323	0.604467	0.721135	0.216981	0.9375	2.02126	0.486275
1	24	12	6.8	0.676471	0.508429	0.808684	0.66129	0.600327	0.717333	0.214953	0.937143	1.9972	0.48924
1	24	12	6.78	0.676471	0.508429	0.808684	0.657258	0.596192	0.713527	0.212963	0.936782	1.9737	0.492241
1	24	12	6.63	0.676471	0.508429	0.808684	0.653226	0.592061	0.709716	0.211009	0.936416	1.95075	0.49528
1	24	12	6.59	0.676471	0.508429	0.808684	0.649194	0.587935	0.705901	0.209091	0.936047	1.92833	0.498356
1	24	12	6.5	0.705882	0.538311	0.831654	0.649194	0.587935	0.705901	0.216216	0.94152	2.01217	0.453051
1	24	12	6.49	0.705882	0.538311	0.831654	0.645161	0.583813	0.702081	0.214286	0.941176	1.9893	0.455882
1	24	12	6.17	0.705882	0.538311	0.831654	0.641129	0.579696	0.698257	0.212389	0.940828	1.96695	0.45875
1	24	12	6.14	0.705882	0.538311	0.831654	0.637097	0.575583	0.694428	0.210526	0.940476	1.9451	0.461653
1	24	12	6.1	0.705882	0.538311	0.831654	0.633065	0.571475	0.690595	0.208696	0.94012	1.92372	0.464593
1	24	12	6.04	0.705882	0.538311	0.831654	0.629032	0.567371	0.686757	0.206897	0.939759	1.90281	0.467572
1	24	12	6.03	0.705882	0.538311	0.831654	0.625	0.563271	0.682915	0.205128	0.939394	1.88235	0.470588
1	24	12	6	0.705882	0.538311	0.831654	0.620968	0.559176	0.679069	0.20339	0.939024	1.86233	0.473644
1	24	12	5.92	0.705882	0.538311	0.831654	0.616935	0.555085	0.675218	0.201681	0.93865	1.84272	0.47674
1	24	12	5.86	0.705882	0.538311	0.831654	0.612903	0.550999	0.671363	0.2	0.938272	1.82353	0.479876
1	24	12	5.85	0.705882	0.538311	0.831654	0.608871	0.546917	0.667504	0.198347	0.937888	1.80473	0.483054
1	24	12	5.66	0.705882	0.538311	0.831654	0.600806	0.538765	0.659773	0.195122	0.937107	1.76827	0.489538
1	24	12	5.6	0.705882	0.538311	0.831654	0.596774	0.534695	0.655901	0.193548	0.936709	1.75059	0.492846
1	24	12	5.39	0.705882	0.538311	0.831654	0.592742	0.53063	0.652025	0.192	0.936306	1.73326	0.496198
1	24	12	5.35	0.735294	0.568829	0.853988	0.592742	0.53063	0.652025	0.198413	0.942308	1.80547	0.446579
1	24	12	5.34	0.735294	0.568829	0.853988	0.58871	0.526569	0.648144	0.19685	0.941935	1.78777	0.449637
1	24	12	5.31	0.735294	0.568829	0.853988	0.584677	0.522512	0.64426	0.195312	0.941558	1.77042	0.452738
1	24	12	5.26	0.735294	0.568829	0.853988	0.576613	0.51441	0.636479	0.192308	0.940789	1.73669	0.45907
1	24	12	4.89	0.735294	0.568829	0.853988	0.572581	0.510365	0.632582	0.19084	0.940397	1.72031	0.462303
1	24	12	4.79	0.735294	0.568829	0.853988	0.568548	0.506324	0.628681	0.189394	0.94	1.70423	0.465582
1	24	12	4.73	0.735294	0.568829	0.853988	0.556452	0.494227	0.616954	0.185185	0.938776	1.65775	0.475703
1	24	12	4.7	0.735294	0.568829	0.853988	0.552419	0.490202	0.613037	0.183824	0.938356	1.64282	0.479176
1	24	12	4.67	0.735294	0.568829	0.853988	0.548387	0.486182	0.609116	0.182482	0.937931	1.62815	0.482699
1	24	12	4.55	0.735294	0.568829	0.853988	0.544355	0.482166	0.605191	0.181159	0.9375	1.61374	0.486275
1	24	12	4.54	0.764706	0.600039	0.87563	0.544355	0.482166	0.605191	0.18705	0.944056	1.67829	0.432244
1	24	12	4.49	0.764706	0.600039	0.87563	0.540323	0.478153	0.601262	0.185714	0.943662	1.66357	0.43547
1	24	12	4.47	0.764706	0.600039	0.87563	0.53629	0.474145	0.597329	0.184397	0.943262	1.6491	0.438744
1	24	12	4.45	0.764706	0.600039	0.87563	0.532258	0.47014	0.593392	0.183099	0.942857	1.63489	0.442068
1	24	12	4.44	0.764706	0.600039	0.87563	0.528226	0.46614	0.589451	0.181818	0.942446	1.62092	0.445442
1	24	12	4.41	0.764706	0.600039	0.87563	0.524194	0.462143	0.585506	0.180556	0.942029	1.60718	0.448869
1	24	12	4.38	0.764706	0.600039	0.87563	0.520161	0.458151	0.581557	0.17931	0.941606	1.59367	0.452348
1	24	12	4.34	0.764706	0.600039	0.87563	0.516129	0.454162	0.577604	0.178082	0.941176	1.58039	0.455882
1	24	12	4.33	0.764706	0.600039	0.87563	0.512097	0.450178	0.573647	0.176871	0.940741	1.56733	0.459472
1	24	12	4.32	0.764706	0.600039	0.87563	0.508065	0.446197	0.569686	0.175676	0.940299	1.55448	0.463119
1	24	12	4.27	0.764706	0.600039	0.87563	0.504032	0.44222	0.565721	0.174497	0.93985	1.54185	0.466824
1	24	12	4.12	0.764706	0.600039	0.87563	0.5	0.438248	0.561752	0.173333	0.939394	1.52941	0.470588
1	24	12	4.04	0.764706	0.600039	0.87563	0.495968	0.434279	0.55778	0.172185	0.938931	1.51718	0.474414
1	24	12	4.01	0.764706	0.600039	0.87563	0.491935	0.430314	0.553803	0.171053	0.938462	1.50514	0.478303
1	24	12	3.89	0.794118	0.632016	0.896505	0.491935	0.430314	0.553803	0.176471	0.945736	1.56303	0.418515
1	24	12	3.78	0.794118	0.632016	0.896505	0.487903	0.426353	0.549822	0.175325	0.945312	1.55072	0.421974
1	24	12	3.73	0.794118	0.632016	0.896505	0.483871	0.422396	0.545838	0.174194	0.944882	1.5386	0.42549
1	24	12	3.69	0.794118	0.632016	0.896505	0.479839	0.418443	0.541849	0.173077	0.944444	1.52668	0.429066
1	24	12	3.54	0.794118	0.632016	0.896505	0.471774	0.410549	0.53386	0.170886	0.943548	1.50337	0.4364
1	24	12	3.53	0.823529	0.664863	0.91651	0.471774	0.410549	0.53386	0.176101	0.95122	1.55905	0.374057
1	24	12	3.52	0.823529	0.664863	0.91651	0.46371	0.402671	0.525855	0.173913	0.950413	1.5356	0.380563
1	24	12	3.48	0.823529	0.664863	0.91651	0.455645	0.394809	0.517834	0.171779	0.94958	1.51285	0.387298
1	24	12	3.47	0.823529	0.664863	0.91651	0.451613	0.390884	0.513818	0.170732	0.949153	1.50173	0.390756
1	24	12	3.37	0.852941	0.698719	0.935506	0.451613	0.390884	0.513818	0.175758	0.957265	1.55536	0.32563
1	24	12	3.36	0.852941	0.698719	0.935506	0.447581	0.386963	0.509798	0.174699	0.956897	1.54401	0.328564
1	24	12	3.35	0.852941	0.698719	0.935506	0.443548	0.383046	0.505773	0.173653	0.956522	1.53282	0.331551
1	24	12	3.34	0.852941	0.698719	0.935506	0.439516	0.379133	0.501745	0.172619	0.95614	1.52179	0.334593
1	24	12	3.32	0.852941	0.698719	0.935506	0.435484	0.375224	0.497712	0.171598	0.955752	1.51092	0.337691
1	24	12	3.31	0.852941	0.698719	0.935506	0.431452	0.371319	0.493676	0.170588	0.955357	1.50021	0.340847
1	24	12	3.28	0.882353	0.733792	0.953286	0.431452	0.371319	0.493676	0.175439	0.963964	1.55194	0.272677
1	24	12	3.24	0.882353	0.733792	0.953286	0.427419	0.367418	0.489635	0.174419	0.963636	1.54101	0.27525
1	24	12	3.21	0.882353	0.733792	0.953286	0.423387	0.363521	0.48559	0.17341	0.963303	1.53023	0.277871
1	24	12	3.17	0.882353	0.733792	0.953286	0.419355	0.359629	0.481541	0.172414	0.962963	1.51961	0.280543
1	24	12	3.16	0.882353	0.733792	0.953286	0.415323	0.35574	0.477488	0.171429	0.962617	1.50913	0.283267
1	24	12	3.13	0.882353	0.733792	0.953286	0.41129	0.351856	0.473431	0.170455	0.962264	1.49879	0.286044
1	24	12	3.12	0.882353	0.733792	0.953286	0.407258	0.347975	0.46937	0.169492	0.961905	1.4886	0.288876
1	24	12	3.01	0.882353	0.733792	0.953286	0.403226	0.344099	0.465305	0.168539	0.961538	1.47854	0.291765
1	24	12	2.92	0.882353	0.733792	0.953286	0.399194	0.340227	0.461235	0.167598	0.961165	1.46861	0.294712
1	24	12	2.91	0.882353	0.733792	0.953286	0.391129	0.332496	0.453083	0.165746	0.960396	1.44916	0.300788
1	24	12	2.9	0.882353	0.733792	0.953286	0.387097	0.328637	0.449001	0.164835	0.96	1.43963	0.303922
1	24	12	2.85	0.882353	0.733792	0.953286	0.383065	0.324782	0.444915	0.163934	0.959596	1.43022	0.307121
1	24	12	2.78	0.882353	0.733792	0.953286	0.379032	0.320931	0.440824	0.163043	0.959184	1.42093	0.310388
1	24	12	2.73	0.882353	0.733792	0.953286	0.370968	0.313243	0.432629	0.16129	0.958333	1.40271	0.317136
1	24	12	2.66	0.882353	0.733792	0.953286	0.366935	0.309405	0.428525	0.160428	0.957895	1.39378	0.320621
1	24	12	2.65	0.882353	0.733792	0.953286	0.362903	0.305572	0.424417	0.159574	0.957447	1.38496	0.324183
1	24	12	2.58	0.882353	0.733792	0.953286	0.358871	0.301743	0.420304	0.15873	0.956989	1.37625	0.327826
1	24	12	2.57	0.882353	0.733792	0.953286	0.354839	0.297919	0.416187	0.157895	0.956522	1.36765	0.331551
1	24	12	2.56	0.911765	0.770395	0.969534	0.350806	0.294099	0.412065	0.161458	0.966667	1.40446	0.251521
1	24	12	2.55	0.911765	0.770395	0.969534	0.346774	0.290284	0.407939	0.160622	0.966292	1.39579	0.254446
1	24	12	2.49	0.911765	0.770395	0.969534	0.33871	0.282667	0.399673	0.158974	0.965517	1.37877	0.260504
1	24	12	2.44	0.911765	0.770395	0.969534	0.330645	0.275069	0.391388	0.15736	0.964706	1.36215	0.266858
1	24	12	2.43	0.911765	0.770395	0.969534	0.326613	0.271277	0.387239	0.156566	0.964286	1.354	0.270153
1	24	12	2.39	0.911765	0.770395	0.969534	0.322581	0.267489	0.383084	0.155779	0.963855	1.34594	0.273529
1	24	12	2.37	0.911765	0.770395	0.969534	0.318548	0.263707	0.378925	0.155	0.963415	1.33797	0.276992
1	24	12	2.35	0.911765	0.770395	0.969534	0.314516	0.259929	0.374761	0.154229	0.962963	1.3301	0.280543
1	24	12	2.31	0.911765	0.770395	0.969534	0.310484	0.256157	0.370592	0.153465	0.9625	1.32233	0.284186
1	24	12	2.26	0.911765	0.770395	0.969534	0.306452	0.252389	0.366419	0.152709	0.962025	1.31464	0.287926
1	24	12	2.24	0.911765	0.770395	0.969534	0.294355	0.241117	0.353867	0.150485	0.960526	1.2921	0.299758
1	24	12	2.2	0.911765	0.770395	0.969534	0.290323	0.237369	0.349672	0.149758	0.96	1.28476	0.303922
1	24	12	2.12	0.911765	0.770395	0.969534	0.28629	0.233627	0.345473	0.149038	0.959459	1.2775	0.308202
1	24	12	2.1	0.911765	0.770395	0.969534	0.282258	0.229891	0.341268	0.148325	0.958904	1.27032	0.312605
1	24	12	2.09	0.911765	0.770395	0.969534	0.278226	0.22616	0.337058	0.147619	0.958333	1.26323	0.317136
1	24	12	2.08	0.911765	0.770395	0.969534	0.270161	0.218714	0.328621	0.146226	0.957143	1.24927	0.326602
1	24	12	2.05	0.911765	0.770395	0.969534	0.266129	0.214999	0.324394	0.14554	0.956522	1.2424	0.331551
1	24	12	2.04	0.911765	0.770395	0.969534	0.262097	0.21129	0.320161	0.14486	0.955882	1.23562	0.336652
1	24	12	2.01	0.911765	0.770395	0.969534	0.258065	0.207587	0.315923	0.144186	0.955224	1.2289	0.341912
1	24	12	1.98	0.911765	0.770395	0.969534	0.254032	0.20389	0.311679	0.143519	0.954545	1.22226	0.347339
1	24	12	1.96	0.911765	0.770395	0.969534	0.25	0.200198	0.307428	0.142857	0.953846	1.21569	0.352941
1	24	12	1.92	0.941176	0.809064	0.983717	0.25	0.200198	0.307428	0.146789	0.96875	1.2549	0.235294
1	24	12	1.89	0.941176	0.809064	0.983717	0.245968	0.196513	0.303172	0.146119	0.968254	1.24819	0.239151
1	24	12	1.86	0.941176	0.809064	0.983717	0.241935	0.192834	0.29891	0.145455	0.967742	1.24155	0.243137
1	24	12	1.84	0.941176	0.809064	0.983717	0.237903	0.189161	0.294641	0.144796	0.967213	1.23498	0.247258
1	24	12	1.81	0.941176	0.809064	0.983717	0.233871	0.185494	0.290366	0.144144	0.966667	1.22848	0.251521
1	24	12	1.75	0.941176	0.809064	0.983717	0.229839	0.181834	0.286085	0.143498	0.966102	1.22205	0.255934
1	24	12	1.71	0.941176	0.809064	0.983717	0.225806	0.178181	0.281797	0.142857	0.965517	1.21569	0.260504
1	24	12	1.69	0.941176	0.809064	0.983717	0.221774	0.174534	0.277502	0.142222	0.964912	1.20939	0.265241
1	24	12	1.68	0.941176	0.809064	0.983717	0.217742	0.170894	0.273201	0.141593	0.964286	1.20315	0.270153
1	24	12	1.65	0.941176	0.809064	0.983717	0.21371	0.167261	0.268892	0.140969	0.963636	1.19698	0.27525
1	24	12	1.64	0.941176	0.809064	0.983717	0.209677	0.163635	0.264577	0.140351	0.962963	1.19088	0.280543
1	24	12	1.61	0.941176	0.809064	0.983717	0.205645	0.160016	0.260254	0.139738	0.962264	1.18483	0.286044
1	24	12	1.58	0.941176	0.809064	0.983717	0.201613	0.156405	0.255924	0.13913	0.961538	1.17885	0.291765
1	24	12	1.57	0.941176	0.809064	0.983717	0.197581	0.152801	0.251586	0.138528	0.960784	1.17292	0.297719
1	24	12	1.56	0.941176	0.809064	0.983717	0.189516	0.145617	0.242887	0.137339	0.959184	1.16125	0.310388
1	24	12	1.55	0.970588	0.850844	0.998491	0.185484	0.142037	0.238526	0.140426	0.978723	1.19161	0.158568
1	24	12	1.52	0.970588	0.850844	0.998491	0.177419	0.134902	0.229777	0.139241	0.977778	1.17993	0.165775
1	24	12	1.49	0.970588	0.850844	0.998491	0.169355	0.127802	0.220994	0.138075	0.976744	1.16848	0.173669
1	24	12	1.43	0.970588	0.850844	0.998491	0.165323	0.124266	0.216589	0.1375	0.97619	1.16283	0.177905
1	24	12	1.41	0.970588	0.850844	0.998491	0.157258	0.117222	0.20775	0.136364	0.975	1.1517	0.187029
1	24	12	1.38	0.970588	0.850844	0.998491	0.149194	0.110218	0.198871	0.135246	0.973684	1.14079	0.197138
1	24	12	1.31	0.970588	0.850844	0.998491	0.141129	0.103257	0.189949	0.134146	0.972222	1.13007	0.208403
1	24	12	1.26	0.970588	0.850844	0.998491	0.137097	0.0997937	0.185471	0.133603	0.971429	1.12479	0.214533
1	24	12	1.21	0.970588	0.850844	0.998491	0.133065	0.096342	0.180981	0.133065	0.970588	1.11956	0.221034
1	24	12	1.18	0.970588	0.850844	0.998491	0.129032	0.0929026	0.176479	0.13253	0.969697	1.11438	0.227941
1	24	12	1.17	0.970588	0.850844	0.998491	0.125	0.089476	0.171964	0.132	0.96875	1.10924	0.235294
1	24	12	1.16	0.970588	0.850844	0.998491	0.120968	0.0860627	0.167436	0.131474	0.967742	1.10416	0.243137
1	24	12	1.14	0.970588	0.850844	0.998491	0.116935	0.0826632	0.162894	0.130952	0.966667	1.09911	0.251521
1	24	12	1.1	0.970588	0.850844	0.998491	0.108871	0.0759082	0.153766	0.129921	0.964286	1.08917	0.270153
1	24	12	1.08	0.970588	0.850844	0.998491	0.104839	0.072554	0.149179	0.129412	0.962963	1.08426	0.280543
1	24	12	1	0.970588	0.850844	0.998491	0.100806	0.0692164	0.144575	0.128906	0.961538	1.0794	0.291765
1	24	12	0.98	0.970588	0.850844	0.998491	0.0927419	0.0625943	0.135314	0.127907	0.958333	1.0698	0.317136
1	24	12	0.97	0.970588	0.850844	0.998491	0.0887097	0.0593118	0.130655	0.127413	0.956522	1.06507	0.331551
1	24	12	0.96	0.970588	0.850844	0.998491	0.0846774	0.0560499	0.125975	0.126923	0.954545	1.06038	0.347339
1	24	12	0.92	0.970588	0.850844	0.998491	0.0766129	0.0495928	0.116549	0.125954	0.95	1.05112	0.383901
1	24	12	0.88	0.970588	0.850844	0.998491	0.0685484	0.0432353	0.107024	0.125	0.944444	1.04202	0.429066
1	24	12	0.81	0.970588	0.850844	0.998491	0.0645161	0.0400987	0.102219	0.124528	0.941176	1.03753	0.455882
1	24	12	0.8	0.970588	0.850844	0.998491	0.0604839	0.0369931	0.0973829	0.12406	0.9375	1.03307	0.486275
1	24	12	0.78	0.970588	0.850844	0.998491	0.0564516	0.0339214	0.0925131	0.123596	0.933333	1.02866	0.521008
1	24	12	0.75	0.970588	0.850844	0.998491	0.0524194	0.0308868	0.0876062	0.123134	0.928571	1.02428	0.561086
1	24	12	0.68	0.970588	0.850844	0.998491	0.0483871	0.0278931	0.0826585	0.122677	0.923077	1.01994	0.607843
1	24	12	0.61	0.970588	0.850844	0.998491	0.0443548	0.0249448	0.0776652	0.122222	0.916667	1.01564	0.663102
1	24	12	0.53	0.970588	0.850844	0.998491	0.0362903	0.0192079	0.0675192	0.121324	0.9	1.00714	0.810458
1	24	12	0.5	1	0.898485	1	0.0362903	0.0192079	0.0675192	0.124542	1	1.03766	0
1	24	12	0.49	1	0.898485	1	0.0322581	0.0164346	0.062351	0.124088	1	1.03333	0
1	24	12	0.45	1	0.898485	1	0.0282258	0.0137385	0.0571055	0.123636	1	1.02905	0
1	24	12	0.43	1	0.898485	1	0.0241935	0.0111342	0.0517683	0.123188	1	1.02479	0
1	24	12	0.41	1	0.898485	1	0.0201613	0.0086417	0.0463193	0.122744	1	1.02058	0
1	24	12	0.38	1	0.898485	1	0.016129	0.00628968	0.0407298	0.122302	1	1.01639	0
1	24	12	0.3	1	0.898485	1	0.0120968	0.00412237	0.0349556	0.121864	1	1.01224	0
1	24	12	0.26	1	0.898485	1	0.00806452	0.00221437	0.0289221	0.121429	1	1.00813	0
1	24	12	0.1	1	0.898485	1	0.00403226	0.000206828	0.0224828	0.120996	1	1.00405	0
1	24	12	0.09	1	0.898485	1	0	0	0.0152535	0.120567		1
1	24	13		0	0	0.0820098	1	0.984116	1		0.846975		1
1	24	13	99.9	0.0232558	0.00119287	0.12059	1	0.984116	1	1	0.85		0.976744
1	24	13	82.9	0.0465116	0.0128493	0.154555	1	0.984116	1	1	0.853047		0.953488
1	24	13	78.4	0.0465116	0.0128493	0.154555	0.995798	0.976588	0.999784	0.666667	0.852518	11.0698	0.957512
1	24	13	72.5	0.0697674	0.0240116	0.18609	0.995798	0.976588	0.999784	0.75	0.855596	16.6047	0.934158
1	24	13	71.9	0.0930233	0.0367716	0.216027	0.995798	0.976588	0.999784	0.8	0.858696	22.1395	0.910804
1	24	13	68.1	0.0930233	0.0367716	0.216027	0.991597	0.969884	0.997692	0.666667	0.858182	11.0698	0.914663
1	24	13	63.2	0.0930233	0.0367716	0.216027	0.987395	0.963602	0.995704	0.571429	0.857664	7.37984	0.918555
1	24	13	61.4	0.0930233	0.0367716	0.216027	0.983193	0.957591	0.993445	0.5	0.857143	5.53488	0.922481
1	24	13	60.4	0.116279	0.0507043	0.244792	0.983193	0.957591	0.993445	0.555556	0.860294	6.9186	0.898827
1	24	13	59.6	0.116279	0.0507043	0.244792	0.978992	0.951773	0.990994	0.5	0.859779	5.53488	0.902685
1	24	13	52.4	0.139535	0.0655572	0.272636	0.978992	0.951773	0.990994	0.545455	0.862963	6.64186	0.87893
1	24	13	44.4	0.139535	0.0655572	0.272636	0.97479	0.946101	0.988396	0.5	0.862454	5.53488	0.882719
1	24	13	42.4	0.139535	0.0655572	0.272636	0.970588	0.940545	0.985681	0.461538	0.86194	4.74419	0.88654
1	24	13	39.6	0.139535	0.0655572	0.272636	0.966387	0.935086	0.982871	0.428571	0.861423	4.15116	0.890394
1	24	13	35.8	0.139535	0.0655572	0.272636	0.962185	0.929707	0.97998	0.4	0.860902	3.68992	0.894283
1	24	13	34.5	0.162791	0.0811663	0.299724	0.962185	0.929707	0.97998	0.4375	0.864151	4.30491	0.870113
1	24	13	34.1	0.186047	0.0974175	0.32617	0.962185	0.929707	0.97998	0.470588	0.867424	4.9199	0.845943
1	24	13	31.8	0.186047	0.0974175	0.32617	0.957983	0.924397	0.97702	0.444444	0.86692	4.42791	0.849653
1	24	13	30.2	0.209302	0.114228	0.352056	0.957983	0.924397	0.97702	0.473684	0.870229	4.9814	0.825377
1	24	13	29.8	0.209302	0.114228	0.352056	0.953782	0.919148	0.973999	0.45	0.869732	4.52854	0.829013
1	24	13	27.9	0.232558	0.131537	0.377445	0.953782	0.919148	0.973999	0.47619	0.873077	5.03171	0.804631
1	24	13	27.3	0.232558	0.131537	0.377445	0.94958	0.913952	0.970925	0.454545	0.872587	4.6124	0.808191
1	24	13	25.8	0.232558	0.131537	0.377445	0.945378	0.908803	0.967804	0.434783	0.872093	4.2576	0.811783
1	24	13	25.5	0.232558	0.131537	0.377445	0.941176	0.903697	0.96464	0.416667	0.871595	3.95349	0.815407
1	24	13	24.6	0.232558	0.131537	0.377445	0.936975	0.89863	0.961437	0.4	0.871094	3.68992	0.819064
1	24	13	24.2	0.232558	0.131537	0.377445	0.932773	0.893598	0.958199	0.384615	0.870588	3.4593	0.822753
1	24	13	24.1	0.232558	0.131537	0.377445	0.928571	0.888599	0.954928	0.37037	0.870079	3.25581	0.826476
1	24	13	23.6	0.255814	0.149295	0.402384	0.928571	0.888599	0.954928	0.392857	0.873518	3.5814	0.801431
1	24	13	23.4	0.255814	0.149295	0.402384	0.920168	0.878689	0.948299	0.366667	0.87251	3.20441	0.80875
1	24	13	23.3	0.255814	0.149295	0.402384	0.915966	0.873774	0.944944	0.354839	0.872	3.04419	0.81246
1	24	13	23.2	0.255814	0.149295	0.402384	0.911765	0.868883	0.941565	0.34375	0.871486	2.89922	0.816204
1	24	13	22.7	0.255814	0.149295	0.402384	0.907563	0.864015	0.938163	0.333333	0.870968	2.76744	0.819983
1	24	13	22.5	0.27907	0.167466	0.42691	0.907563	0.864015	0.938163	0.352941	0.874494	3.01903	0.794358
1	24	13	22	0.27907	0.167466	0.42691	0.903361	0.859169	0.93474	0.342857	0.873984	2.88777	0.798053
1	24	13	20.5	0.302326	0.18602	0.451054	0.903361	0.859169	0.93474	0.361111	0.877551	3.12841	0.772309
1	24	13	20	0.302326	0.18602	0.451054	0.89916	0.854343	0.931296	0.351351	0.877049	2.99806	0.775918
1	24	13	19.8	0.302326	0.18602	0.451054	0.894958	0.849536	0.927833	0.342105	0.876543	2.87814	0.779561
1	24	13	19.3	0.302326	0.18602	0.451054	0.890756	0.844747	0.924352	0.333333	0.876033	2.76744	0.783238
1	24	13	18.8	0.302326	0.18602	0.451054	0.886555	0.839976	0.920853	0.325	0.875519	2.66494	0.78695
1	24	13	17.5	0.302326	0.18602	0.451054	0.882353	0.835222	0.917338	0.317073	0.875	2.56977	0.790698
1	24	13	16.5	0.302326	0.18602	0.451054	0.878151	0.830483	0.913807	0.309524	0.874477	2.48115	0.794481
1	24	13	16.3	0.302326	0.18602	0.451054	0.87395	0.825759	0.91026	0.302326	0.87395	2.39845	0.798301
1	24	13	15.9	0.325581	0.204933	0.474838	0.87395	0.825759	0.91026	0.318182	0.877637	2.58295	0.771691
1	24	13	15.7	0.348837	0.224186	0.498282	0.869748	0.82105	0.9067	0.326087	0.880851	2.67817	0.74868
1	24	13	15.3	0.348837	0.224186	0.498282	0.865546	0.816355	0.903125	0.319149	0.880342	2.59448	0.752314
1	24	13	15.2	0.372093	0.243763	0.521402	0.861345	0.811673	0.899537	0.326531	0.883621	2.68358	0.728985
1	24	13	15	0.395349	0.263653	0.544209	0.861345	0.811673	0.899537	0.34	0.887446	2.8513	0.701985
1	24	13	14.6	0.395349	0.263653	0.544209	0.857143	0.807004	0.895935	0.333333	0.886957	2.76744	0.705426
1	24	13	14.4	0.395349	0.263653	0.544209	0.848739	0.797704	0.888696	0.320755	0.885965	2.6137	0.712411
1	24	13	14	0.395349	0.263653	0.544209	0.844538	0.793071	0.885059	0.314815	0.885463	2.54305	0.715955
1	24	13	13.8	0.395349	0.263653	0.544209	0.840336	0.78845	0.881411	0.309091	0.884956	2.47613	0.719535
1	24	13	13.7	0.395349	0.263653	0.544209	0.831933	0.779239	0.874081	0.298246	0.883929	2.35233	0.726803
1	24	13	13.6	0.418605	0.283846	0.566714	0.827731	0.77465	0.870401	0.305085	0.887387	2.42995	0.702396
1	24	13	13.3	0.418605	0.283846	0.566714	0.823529	0.77007	0.866711	0.3	0.886878	2.37209	0.70598
1	24	13	13.2	0.418605	0.283846	0.566714	0.815126	0.76094	0.859301	0.290323	0.885845	2.26427	0.713258
1	24	13	13.1	0.44186	0.304333	0.588924	0.815126	0.76094	0.859301	0.301587	0.889908	2.39006	0.684728
1	24	13	13	0.44186	0.304333	0.588924	0.810924	0.756389	0.855582	0.296875	0.889401	2.33695	0.688276
1	24	13	12.8	0.44186	0.304333	0.588924	0.806723	0.751846	0.851855	0.292308	0.888889	2.28615	0.69186
1	24	13	12.7	0.465116	0.325111	0.610844	0.798319	0.742788	0.844373	0.294118	0.892019	2.3062	0.670012
1	24	13	12.5	0.465116	0.325111	0.610844	0.789916	0.733763	0.836859	0.285714	0.890995	2.21395	0.67714
1	24	13	12	0.465116	0.325111	0.610844	0.785714	0.729263	0.833089	0.28169	0.890476	2.17054	0.680761
1	24	13	11.7	0.465116	0.325111	0.610844	0.781513	0.72477	0.829312	0.277778	0.889952	2.1288	0.684421
1	24	13	11.3	0.465116	0.325111	0.610844	0.777311	0.720285	0.825527	0.273973	0.889423	2.08864	0.688121
1	24	13	11.2	0.465116	0.325111	0.610844	0.773109	0.715808	0.821734	0.27027	0.888889	2.04996	0.69186
1	24	13	10.9	0.465116	0.325111	0.610844	0.764706	0.706875	0.814127	0.263158	0.887805	1.97674	0.699463
1	24	13	10.6	0.488372	0.346174	0.632477	0.764706	0.706875	0.814127	0.272727	0.892157	2.07558	0.669052
1	24	13	10.5	0.488372	0.346174	0.632477	0.760504	0.70242	0.810313	0.269231	0.891626	2.03917	0.672748
1	24	13	10.3	0.488372	0.346174	0.632477	0.752101	0.693529	0.802664	0.2625	0.890547	1.97004	0.680265
1	24	13	10.2	0.488372	0.346174	0.632477	0.747899	0.689094	0.798829	0.259259	0.89	1.93721	0.684087
1	24	13	10.1	0.511628	0.367523	0.653826	0.747899	0.689094	0.798829	0.268293	0.894472	2.02946	0.652992
1	24	13	10	0.511628	0.367523	0.653826	0.743697	0.684666	0.794987	0.26506	0.893939	1.99619	0.656681
1	24	13	9.92	0.511628	0.367523	0.653826	0.739496	0.680244	0.791139	0.261905	0.893401	1.96399	0.660412
1	24	13	9.88	0.511628	0.367523	0.653826	0.735294	0.675829	0.787285	0.258824	0.892857	1.93282	0.664186
1	24	13	9.87	0.511628	0.367523	0.653826	0.731092	0.671419	0.783424	0.255814	0.892308	1.90262	0.668003
1	24	13	9.84	0.534884	0.389156	0.674889	0.731092	0.671419	0.783424	0.264368	0.896907	1.9891	0.636194
1	24	13	9.7	0.534884	0.389156	0.674889	0.726891	0.667017	0.779557	0.261364	0.896373	1.9585	0.639871
1	24	13	9.64	0.534884	0.389156	0.674889	0.722689	0.66262	0.775684	0.258427	0.895833	1.92882	0.643591
1	24	13	9.54	0.534884	0.389156	0.674889	0.718487	0.658229	0.771805	0.255556	0.895288	1.90003	0.647355
1	24	13	9.42	0.55814	0.411076	0.695667	0.718487	0.658229	0.771805	0.263736	0.9	1.98264	0.614987
1	24	13	9.36	0.55814	0.411076	0.695667	0.714286	0.653845	0.767919	0.26087	0.899471	1.95349	0.618605
1	24	13	9.32	0.55814	0.411076	0.695667	0.710084	0.649466	0.764028	0.258065	0.898936	1.92518	0.622265
1	24	13	9.06	0.55814	0.411076	0.695667	0.705882	0.645093	0.760131	0.255319	0.898396	1.89767	0.625969
1	24	13	8.85	0.55814	0.411076	0.695667	0.701681	0.640726	0.756229	0.252632	0.897849	1.87095	0.629717
1	24	13	8.83	0.55814	0.411076	0.695667	0.697479	0.636364	0.75232	0.25	0.897297	1.84496	0.633511
1	24	13	8.81	0.55814	0.411076	0.695667	0.693277	0.632008	0.748406	0.247423	0.896739	1.81969	0.63735
1	24	13	8.78	0.55814	0.411076	0.695667	0.689076	0.627658	0.744486	0.244898	0.896175	1.7951	0.641237
1	24	13	8.75	0.55814	0.411076	0.695667	0.684874	0.623313	0.740561	0.242424	0.895604	1.77116	0.64517
1	24	13	8.74	0.55814	0.411076	0.695667	0.680672	0.618974	0.736631	0.24	0.895028	1.74786	0.649153
1	24	13	8.67	0.55814	0.411076	0.695667	0.676471	0.61464	0.732695	0.237624	0.894444	1.72516	0.653185
1	24	13	8.6	0.55814	0.411076	0.695667	0.672269	0.610311	0.728754	0.235294	0.893855	1.70304	0.657267
1	24	13	8.36	0.55814	0.411076	0.695667	0.668067	0.605988	0.724807	0.23301	0.893258	1.68148	0.661401
1	24	13	7.92	0.55814	0.411076	0.695667	0.663866	0.60167	0.720855	0.230769	0.892655	1.66047	0.665587
1	24	13	7.89	0.581395	0.433286	0.716154	0.663866	0.60167	0.720855	0.238095	0.897727	1.72965	0.630556
1	24	13	7.83	0.581395	0.433286	0.716154	0.659664	0.597357	0.716899	0.235849	0.897143	1.7083	0.634573
1	24	13	7.72	0.581395	0.433286	0.716154	0.655462	0.593049	0.712937	0.233645	0.896552	1.68746	0.63864
1	24	13	7.71	0.581395	0.433286	0.716154	0.651261	0.588746	0.708969	0.231481	0.895954	1.66713	0.642761
1	24	13	7.56	0.581395	0.433286	0.716154	0.647059	0.584449	0.704997	0.229358	0.895349	1.64729	0.646934
1	24	13	7.53	0.581395	0.433286	0.716154	0.642857	0.580156	0.70102	0.227273	0.894737	1.62791	0.651163
1	24	13	7.45	0.581395	0.433286	0.716154	0.638655	0.575868	0.697038	0.225225	0.894118	1.60898	0.655447
1	24	13	7.42	0.581395	0.433286	0.716154	0.634454	0.571585	0.693051	0.223214	0.893491	1.59048	0.659787
1	24	13	7.39	0.581395	0.433286	0.716154	0.630252	0.567307	0.689059	0.221239	0.892857	1.57241	0.664186
1	24	13	7.32	0.604651	0.455791	0.736347	0.630252	0.567307	0.689059	0.22807	0.898204	1.63531	0.627287
1	24	13	7.3	0.604651	0.455791	0.736347	0.621849	0.558766	0.68106	0.224138	0.89697	1.59897	0.635764
1	24	13	7.25	0.604651	0.455791	0.736347	0.617647	0.554503	0.677054	0.222222	0.896341	1.5814	0.640089
1	24	13	7.13	0.604651	0.455791	0.736347	0.609244	0.54599	0.669027	0.218487	0.895062	1.54739	0.648917
1	24	13	7.12	0.604651	0.455791	0.736347	0.605042	0.541741	0.665006	0.216667	0.89441	1.53093	0.653424
1	24	13	7.02	0.604651	0.455791	0.736347	0.60084	0.537496	0.660981	0.214876	0.89375	1.51481	0.657993
1	24	13	6.74	0.604651	0.455791	0.736347	0.596639	0.533257	0.656951	0.213115	0.893082	1.49903	0.662627
1	24	13	6.67	0.627907	0.478598	0.756237	0.596639	0.533257	0.656951	0.219512	0.898734	1.55669	0.623649
1	24	13	6.55	0.627907	0.478598	0.756237	0.592437	0.529021	0.652916	0.217742	0.898089	1.54064	0.628072
1	24	13	6.53	0.627907	0.478598	0.756237	0.588235	0.524791	0.648877	0.216	0.897436	1.52492	0.632558
1	24	13	6.51	0.627907	0.478598	0.756237	0.584034	0.520565	0.644833	0.214286	0.896774	1.50951	0.637109
1	24	13	6.41	0.627907	0.478598	0.756237	0.579832	0.516343	0.640785	0.212598	0.896104	1.49442	0.641726
1	24	13	6.3	0.651163	0.501718	0.775814	0.579832	0.516343	0.640785	0.21875	0.901961	1.54977	0.601618
1	24	13	6.16	0.674419	0.525162	0.795067	0.579832	0.516343	0.640785	0.224806	0.907895	1.60512	0.56151
1	24	13	6.12	0.674419	0.525162	0.795067	0.57563	0.512126	0.636732	0.223077	0.907285	1.58922	0.565609
1	24	13	5.96	0.674419	0.525162	0.795067	0.571429	0.507914	0.632674	0.221374	0.906667	1.57364	0.569767
1	24	13	5.92	0.674419	0.525162	0.795067	0.567227	0.503706	0.628612	0.219697	0.90604	1.55837	0.573988
1	24	13	5.85	0.674419	0.525162	0.795067	0.563025	0.499502	0.624546	0.218045	0.905405	1.54338	0.578271
1	24	13	5.82	0.674419	0.525162	0.795067	0.558824	0.495304	0.620475	0.216418	0.904762	1.52868	0.582619
1	24	13	5.74	0.674419	0.525162	0.795067	0.554622	0.491109	0.616399	0.214815	0.90411	1.51426	0.587033
1	24	13	5.7	0.674419	0.525162	0.795067	0.55042	0.486919	0.612319	0.213235	0.903448	1.50011	0.591514
1	24	13	5.69	0.674419	0.525162	0.795067	0.546218	0.482734	0.608235	0.211679	0.902778	1.48622	0.596064
1	24	13	5.6	0.697674	0.548946	0.81398	0.546218	0.482734	0.608235	0.217391	0.909091	1.53747	0.553488
1	24	13	5.52	0.697674	0.548946	0.81398	0.542017	0.478552	0.604146	0.215827	0.908451	1.52336	0.557779
1	24	13	5.45	0.697674	0.548946	0.81398	0.533613	0.470204	0.595956	0.212766	0.907143	1.49591	0.566563
1	24	13	5.33	0.697674	0.548946	0.81398	0.529412	0.466036	0.591853	0.211268	0.906475	1.48256	0.571059
1	24	13	5.25	0.697674	0.548946	0.81398	0.52521	0.461872	0.587747	0.20979	0.905797	1.46944	0.575628
1	24	13	5.23	0.697674	0.548946	0.81398	0.521008	0.457713	0.583636	0.208333	0.905109	1.45655	0.58027
1	24	13	5.17	0.72093	0.57309	0.832534	0.521008	0.457713	0.583636	0.213793	0.911765	1.5051	0.535634
1	24	13	5.16	0.72093	0.57309	0.832534	0.516807	0.453559	0.579521	0.212329	0.911111	1.49201	0.539989
1	24	13	5	0.72093	0.57309	0.832534	0.512605	0.449408	0.575401	0.210884	0.910448	1.47915	0.544415
1	24	13	4.94	0.72093	0.57309	0.832534	0.508403	0.445262	0.571277	0.209459	0.909774	1.46651	0.548914
1	24	13	4.8	0.72093	0.57309	0.832534	0.504202	0.441121	0.567149	0.208054	0.909091	1.45408	0.553488
1	24	13	4.79	0.72093	0.57309	0.832534	0.5	0.436984	0.563016	0.206667	0.908397	1.44186	0.55814
1	24	13	4.76	0.744186	0.597616	0.850705	0.5	0.436984	0.563016	0.211921	0.915385	1.48837	0.511628
1	24	13	4.71	0.744186	0.597616	0.850705	0.495798	0.432851	0.558879	0.210526	0.914729	1.47597	0.515964
1	24	13	4.65	0.744186	0.597616	0.850705	0.491597	0.428723	0.554738	0.20915	0.914062	1.46377	0.520374
1	24	13	4.6	0.744186	0.597616	0.850705	0.487395	0.424599	0.550592	0.207792	0.913386	1.45177	0.52486
1	24	13	4.53	0.744186	0.597616	0.850705	0.483193	0.420479	0.546441	0.206452	0.912698	1.43997	0.529424
1	24	13	4.5	0.767442	0.622555	0.868463	0.483193	0.420479	0.546441	0.211538	0.92	1.48497	0.481294
1	24	13	4.49	0.790698	0.647944	0.885772	0.483193	0.420479	0.546441	0.216561	0.927419	1.52997	0.433165
1	24	13	4.26	0.790698	0.647944	0.885772	0.478992	0.416364	0.542287	0.21519	0.926829	1.51763	0.436965
1	24	13	4.23	0.790698	0.647944	0.885772	0.47479	0.412253	0.538128	0.213836	0.92623	1.50549	0.440831
1	24	13	4.2	0.790698	0.647944	0.885772	0.470588	0.408147	0.533964	0.2125	0.92562	1.49354	0.444767
1	24	13	4.07	0.790698	0.647944	0.885772	0.466387	0.404044	0.529796	0.21118	0.925	1.48178	0.448774
1	24	13	4.03	0.790698	0.647944	0.885772	0.462185	0.399947	0.525624	0.209877	0.92437	1.4702	0.452854
1	24	13	4.01	0.790698	0.647944	0.885772	0.457983	0.395854	0.521448	0.208589	0.923729	1.45881	0.457009
1	24	13	4	0.790698	0.647944	0.885772	0.453782	0.391765	0.517266	0.207317	0.923077	1.44758	0.46124
1	24	13	3.97	0.790698	0.647944	0.885772	0.44958	0.387681	0.513081	0.206061	0.922414	1.43653	0.465551
1	24	13	3.91	0.790698	0.647944	0.885772	0.445378	0.383601	0.508891	0.204819	0.921739	1.42565	0.469943
1	24	13	3.87	0.790698	0.647944	0.885772	0.436975	0.375454	0.500498	0.202381	0.920354	1.40437	0.47898
1	24	13	3.85	0.790698	0.647944	0.885772	0.432773	0.371388	0.496294	0.201183	0.919643	1.39397	0.483631
1	24	13	3.83	0.790698	0.647944	0.885772	0.428571	0.367326	0.492086	0.2	0.918919	1.38372	0.488372
1	24	13	3.82	0.790698	0.647944	0.885772	0.42437	0.363268	0.487874	0.19883	0.918182	1.37362	0.493207
1	24	13	3.79	0.790698	0.647944	0.885772	0.420168	0.359215	0.483657	0.197674	0.917431	1.36367	0.49814
1	24	13	3.73	0.790698	0.647944	0.885772	0.415966	0.355167	0.479435	0.196532	0.916667	1.35386	0.503171
1	24	13	3.69	0.790698	0.647944	0.885772	0.411765	0.351123	0.475209	0.195402	0.915888	1.34419	0.508306
1	24	13	3.68	0.813953	0.67383	0.902582	0.411765	0.351123	0.475209	0.2	0.924528	1.38372	0.451827
1	24	13	3.63	0.837209	0.700276	0.918834	0.411765	0.351123	0.475209	0.204545	0.933333	1.42326	0.395349
1	24	13	3.62	0.837209	0.700276	0.918834	0.407563	0.347084	0.470979	0.20339	0.932692	1.41316	0.399425
1	24	13	3.57	0.837209	0.700276	0.918834	0.403361	0.343049	0.466743	0.202247	0.932039	1.40321	0.403585
1	24	13	3.56	0.837209	0.700276	0.918834	0.39916	0.339019	0.462504	0.201117	0.931373	1.3934	0.407834
1	24	13	3.48	0.837209	0.700276	0.918834	0.394958	0.334994	0.458259	0.2	0.930693	1.38372	0.412172
1	24	13	3.42	0.837209	0.700276	0.918834	0.390756	0.330973	0.45401	0.198895	0.93	1.37418	0.416604
1	24	13	3.37	0.837209	0.700276	0.918834	0.386555	0.326957	0.449756	0.197802	0.929293	1.36477	0.421132
1	24	13	3.35	0.837209	0.700276	0.918834	0.382353	0.322946	0.445497	0.196721	0.928571	1.35548	0.42576
1	24	13	3.34	0.837209	0.700276	0.918834	0.378151	0.31894	0.441234	0.195652	0.927835	1.34632	0.430491
1	24	13	3.26	0.837209	0.700276	0.918834	0.37395	0.314938	0.436966	0.194595	0.927083	1.33729	0.435328
1	24	13	3.22	0.837209	0.700276	0.918834	0.365546	0.306949	0.428415	0.192513	0.925532	1.31957	0.445335
1	24	13	3.21	0.860465	0.727364	0.934443	0.361345	0.302962	0.424132	0.195767	0.934783	1.34731	0.386155
1	24	13	3.11	0.860465	0.727364	0.934443	0.357143	0.29898	0.419844	0.194737	0.934066	1.3385	0.390698
1	24	13	3.09	0.860465	0.727364	0.934443	0.352941	0.295003	0.415551	0.193717	0.933333	1.32981	0.395349
1	24	13	3.07	0.860465	0.727364	0.934443	0.348739	0.291031	0.411254	0.192708	0.932584	1.32123	0.400112
1	24	13	2.98	0.883721	0.755208	0.949296	0.348739	0.291031	0.411254	0.196891	0.943182	1.35694	0.333427
1	24	13	2.96	0.883721	0.755208	0.949296	0.344538	0.287063	0.406951	0.195876	0.942529	1.34824	0.337493
1	24	13	2.93	0.883721	0.755208	0.949296	0.340336	0.283101	0.402643	0.194872	0.94186	1.33965	0.341659
1	24	13	2.89	0.883721	0.755208	0.949296	0.336134	0.279145	0.39833	0.193878	0.941176	1.33117	0.34593
1	24	13	2.83	0.883721	0.755208	0.949296	0.331933	0.275193	0.394012	0.192893	0.940476	1.3228	0.350309
1	24	13	2.8	0.883721	0.755208	0.949296	0.327731	0.271246	0.389689	0.191919	0.939759	1.31453	0.3548
1	24	13	2.78	0.883721	0.755208	0.949296	0.323529	0.267305	0.38536	0.190955	0.939024	1.30637	0.359408
1	24	13	2.76	0.883721	0.755208	0.949296	0.319328	0.263369	0.381026	0.19	0.938272	1.29831	0.364137
1	24	13	2.73	0.883721	0.755208	0.949296	0.315126	0.259439	0.376687	0.189055	0.9375	1.29034	0.368992
1	24	13	2.67	0.883721	0.755208	0.949296	0.306723	0.251594	0.367992	0.187192	0.935897	1.2747	0.379102
1	24	13	2.63	0.883721	0.755208	0.949296	0.302521	0.24768	0.363636	0.186275	0.935065	1.26702	0.384367
1	24	13	2.56	0.883721	0.755208	0.949296	0.298319	0.243771	0.359274	0.185366	0.934211	1.25943	0.389781
1	24	13	2.55	0.883721	0.755208	0.949296	0.294118	0.239869	0.354907	0.184466	0.933333	1.25194	0.395349
1	24	13	2.54	0.883721	0.755208	0.949296	0.289916	0.235972	0.350534	0.183575	0.932432	1.24453	0.401079
1	24	13	2.53	0.906977	0.783973	0.963228	0.289916	0.235972	0.350534	0.1875	0.945205	1.27728	0.320863
1	24	13	2.52	0.906977	0.783973	0.963228	0.285714	0.232081	0.346155	0.186603	0.944444	1.26977	0.325581
1	24	13	2.51	0.906977	0.783973	0.963228	0.281513	0.228195	0.341771	0.185714	0.943662	1.26234	0.330441
1	24	13	2.5	0.906977	0.783973	0.963228	0.277311	0.224316	0.33738	0.184834	0.942857	1.255	0.335447
1	24	13	2.48	0.930233	0.81391	0.975988	0.273109	0.220443	0.332983	0.187793	0.955882	1.27974	0.255456
1	24	13	2.47	0.930233	0.81391	0.975988	0.268908	0.216576	0.328581	0.186916	0.955224	1.27239	0.259448
1	24	13	2.46	0.930233	0.81391	0.975988	0.264706	0.212715	0.324171	0.186047	0.954545	1.26512	0.263566
1	24	13	2.42	0.953488	0.845445	0.987151	0.260504	0.208861	0.319756	0.18894	0.96875	1.28938	0.178545
1	24	13	2.34	0.953488	0.845445	0.987151	0.256303	0.205013	0.315334	0.188073	0.968254	1.28209	0.181472
1	24	13	2.26	0.953488	0.845445	0.987151	0.252101	0.201171	0.310906	0.187215	0.967742	1.27489	0.184496
1	24	13	2.25	0.953488	0.845445	0.987151	0.247899	0.197336	0.306471	0.186364	0.967213	1.26777	0.187623
1	24	13	2.23	0.976744	0.87941	0.998807	0.247899	0.197336	0.306471	0.190045	0.983333	1.29869	0.0938116
1	24	13	2.22	0.976744	0.87941	0.998807	0.243697	0.193508	0.302029	0.189189	0.983051	1.29147	0.095429
1	24	13	2.21	0.976744	0.87941	0.998807	0.239496	0.189687	0.29758	0.188341	0.982759	1.28434	0.0971032
1	24	13	2.14	0.976744	0.87941	0.998807	0.235294	0.185873	0.293125	0.1875	0.982456	1.27728	0.0988372
1	24	13	2.08	0.976744	0.87941	0.998807	0.231092	0.182066	0.288662	0.186667	0.982143	1.2703	0.100634
1	24	13	2.07	0.976744	0.87941	0.998807	0.226891	0.178266	0.284192	0.185841	0.981818	1.2634	0.102498
1	24	13	2.06	0.976744	0.87941	0.998807	0.222689	0.174473	0.279715	0.185022	0.981481	1.25657	0.104432
1	24	13	2.04	0.976744	0.87941	0.998807	0.218487	0.170688	0.27523	0.184211	0.981132	1.24981	0.10644
1	24	13	1.97	0.976744	0.87941	0.998807	0.214286	0.166911	0.270737	0.183406	0.980769	1.24313	0.108527
1	24	13	1.88	0.976744	0.87941	0.998807	0.210084	0.163141	0.266237	0.182609	0.980392	1.23652	0.110698
1	24	13	1.82	0.976744	0.87941	0.998807	0.205882	0.15938	0.261728	0.181818	0.98	1.22997	0.112957
1	24	13	1.75	0.976744	0.87941	0.998807	0.201681	0.155627	0.257212	0.181034	0.979592	1.2235	0.11531
1	24	13	1.74	0.976744	0.87941	0.998807	0.197479	0.151882	0.252687	0.180258	0.979167	1.21709	0.117763
1	24	13	1.73	0.976744	0.87941	0.998807	0.189076	0.144418	0.243611	0.178723	0.978261	1.20448	0.122997
1	24	13	1.68	1	0.91799	1	0.189076	0.144418	0.243611	0.182203	1	1.23316	0
1	24	13	1.65	1	0.91799	1	0.184874	0.140699	0.23906	0.181435	1	1.2268	0
1	24	13	1.6	1	0.91799	1	0.176471	0.133289	0.22993	0.179916	1	1.21429	0
1	24	13	1.58	1	0.91799	1	0.168067	0.125919	0.220761	0.178423	1	1.20202	0
1	24	13	1.56	1	0.91799	1	0.159664	0.118589	0.21155	0.176955	1	1.19	0
1	24	13	1.55	1	0.91799	1	0.155462	0.114941	0.206929	0.17623	1	1.18408	0
1	24	13	1.51	1	0.91799	1	0.151261	0.111304	0.202296	0.17551	1	1.17822	0
1	24	13	1.5	1	0.91799	1	0.147059	0.107678	0.197652	0.174797	1	1.17241	0
1	24	13	1.46	1	0.91799	1	0.142857	0.104065	0.192996	0.174089	1	1.16667	0
1	24	13	1.45	1	0.91799	1	0.138655	0.100463	0.188327	0.173387	1	1.16098	0
1	24	13	1.42	1	0.91799	1	0.134454	0.0968752	0.183645	0.172691	1	1.15534	0
1	24	13	1.41	1	0.91799	1	0.130252	0.0933005	0.17895	0.172	1	1.14976	0
1	24	13	1.38	1	0.91799	1	0.12605	0.0897397	0.174241	0.171315	1	1.14423	0
1	24	13	1.37	1	0.91799	1	0.113445	0.0791471	0.160024	0.169291	1	1.12796	0
1	24	13	1.31	1	0.91799	1	0.109244	0.0756484	0.155253	0.168627	1	1.12264	0
1	24	13	1.3	1	0.91799	1	0.105042	0.0721671	0.150464	0.167969	1	1.11737	0
1	24	13	1.28	1	0.91799	1	0.10084	0.0687041	0.145657	0.167315	1	1.11215	0
1	24	13	1.24	1	0.91799	1	0.0966387	0.0652603	0.140831	0.166667	1	1.10698	0
1	24	13	1.19	1	0.91799	1	0.092437	0.0618369	0.135985	0.166023	1	1.10185	0
1	24	13	1.1	1	0.91799	1	0.0882353	0.058435	0.131117	0.165385	1	1.09677	0
1	24	13	1.09	1	0.91799	1	0.0840336	0.0550559	0.126226	0.164751	1	1.09174	0
1	24	13	1	1	0.91799	1	0.0798319	0.0517011	0.121311	0.164122	1	1.08676	0
1	24	13	0.96	1	0.91799	1	0.0756303	0.0483724	0.11637	0.163498	1	1.08182	0
1	24	13	0.95	1	0.91799	1	0.0714286	0.0450716	0.111401	0.162879	1	1.07692	0
1	24	13	0.86	1	0.91799	1	0.0672269	0.0418008	0.106402	0.162264	1	1.07207	0
1	24	13	0.84	1	0.91799	1	0.0630252	0.0385626	0.10137	0.161654	1	1.06726	0
1	24	13	0.83	1	0.91799	1	0.0546218	0.0321958	0.0911969	0.160448	1	1.05778	0
1	24	13	0.66	1	0.91799	1	0.0504202	0.0290745	0.0860482	0.159851	1	1.0531	0
1	24	13	0.63	1	0.91799	1	0.0462185	0.0260008	0.0808521	0.159259	1	1.04846	0
1	24	13	0.59	1	0.91799	1	0.0420168	0.0229802	0.0756028	0.158672	1	1.04386	0
1	24	13	0.56	1	0.91799	1	0.0378151	0.02002	0.0702931	0.158088	1	1.0393	0
1	24	13	0.53	1	0.91799	1	0.0336134	0.017129	0.0649142	0.157509	1	1.03478	0
1	24	13	0.44	1	0.91799	1	0.0252101	0.0116041	0.0538994	0.156364	1	1.02586	0
1	24	13	0.39	1	0.91799	1	0.0210084	0.00900612	0.0482275	0.155797	1	1.02146	0
1	24	13	0.38	1	0.91799	1	0.0168067	0.00655472	0.042409	0.155235	1	1.01709	0
1	24	13	0.36	1	0.91799	1	0.012605	0.00429594	0.0363979	0.154676	1	1.01277	0
1	24	13	0.12	1	0.91799	1	0.00840336	0.00230754	0.0301164	0.154122	1	1.00847	0
1	24	13	0.1	1	0.91799	1	0.00420168	0.000215518	0.023412	0.153571	1	1.00422	0
1	24	13	0.06	1	0.91799	1	0	0	0.0158842	0.153025		1
1	24	14		0	0	0.0786516	1	0.983983	1		0.839858		1
1	24	14	131	0	0	0.0786516	0.995763	0.976393	0.999783	0	0.839286	0	1.00426
1	24	14	122	0	0	0.0786516	0.991525	0.969633	0.997673	0	0.83871	0	1.00855
1	24	14	102	0.0222222	0.00113985	0.115667	0.991525	0.969633	0.997673	0.333333	0.841727	2.62222	0.986135
1	24	14	93.9	0.0444444	0.0122741	0.148275	0.991525	0.969633	0.997673	0.5	0.844765	5.24444	0.963723
1	24	14	83	0.0444444	0.0122741	0.148275	0.987288	0.963299	0.995668	0.4	0.844203	3.4963	0.967859
1	24	14	81.4	0.0666667	0.022932	0.178566	0.987288	0.963299	0.995668	0.5	0.847273	5.24444	0.945351
1	24	14	76.3	0.0666667	0.022932	0.178566	0.983051	0.957238	0.99339	0.428571	0.846715	3.93333	0.949425
1	24	14	73.7	0.0666667	0.022932	0.178566	0.978814	0.951372	0.990917	0.375	0.846154	3.14667	0.953535
1	24	14	71	0.0666667	0.022932	0.178566	0.974576	0.945653	0.988297	0.333333	0.845588	2.62222	0.957681
1	24	14	69.7	0.0666667	0.022932	0.178566	0.970339	0.940052	0.985559	0.3	0.845018	2.24762	0.961863
1	24	14	69.6	0.0666667	0.022932	0.178566	0.966102	0.934548	0.982725	0.272727	0.844444	1.96667	0.966082
1	24	14	65.7	0.0666667	0.022932	0.178566	0.961864	0.929125	0.979809	0.25	0.843866	1.74815	0.970338
1	24	14	65.6	0.0888889	0.0351111	0.207336	0.961864	0.929125	0.979809	0.307692	0.847015	2.33086	0.947234
1	24	14	60.8	0.0888889	0.0351111	0.207336	0.957627	0.923771	0.976824	0.285714	0.846442	2.09778	0.951426
1	24	14	52.6	0.0888889	0.0351111	0.207336	0.95339	0.918479	0.973777	0.266667	0.845865	1.90707	0.955654
1	24	14	51.7	0.0888889	0.0351111	0.207336	0.949153	0.91324	0.970677	0.25	0.845283	1.74815	0.959921
1	24	14	48.6	0.111111	0.0484047	0.234991	0.949153	0.91324	0.970677	0.294118	0.848485	2.18519	0.936508
1	24	14	48.5	0.111111	0.0484047	0.234991	0.944915	0.908049	0.967529	0.277778	0.847909	2.01709	0.940708
1	24	14	46.2	0.111111	0.0484047	0.234991	0.940678	0.902902	0.964338	0.263158	0.847328	1.87302	0.944945
1	24	14	44	0.133333	0.0625715	0.261773	0.940678	0.902902	0.964338	0.3	0.850575	2.24762	0.921321
1	24	14	43.7	0.133333	0.0625715	0.261773	0.936441	0.897793	0.961107	0.285714	0.85	2.09778	0.92549
1	24	14	42.4	0.155556	0.0774542	0.287839	0.936441	0.897793	0.961107	0.318182	0.853282	2.44741	0.90176
1	24	14	41.7	0.155556	0.0774542	0.287839	0.932203	0.892721	0.957841	0.304348	0.852713	2.29444	0.905859
1	24	14	40.3	0.177778	0.0929439	0.313298	0.932203	0.892721	0.957841	0.333333	0.856031	2.62222	0.88202
1	24	14	39.2	0.177778	0.0929439	0.313298	0.927966	0.887681	0.954542	0.32	0.855469	2.46797	0.886048
1	24	14	38.5	0.2	0.108961	0.33823	0.927966	0.887681	0.954542	0.346154	0.858824	2.77647	0.8621
1	24	14	38.4	0.2	0.108961	0.33823	0.923729	0.882671	0.951213	0.333333	0.858268	2.62222	0.866055
1	24	14	37.4	0.222222	0.125447	0.362693	0.923729	0.882671	0.951213	0.357143	0.86166	2.91358	0.841998
1	24	14	36.3	0.222222	0.125447	0.362693	0.919492	0.87769	0.947856	0.344828	0.861111	2.76023	0.845878
1	24	14	34.4	0.222222	0.125447	0.362693	0.915254	0.872735	0.944472	0.333333	0.860558	2.62222	0.849794
1	24	14	34.2	0.222222	0.125447	0.362693	0.911017	0.867804	0.941063	0.322581	0.86	2.49735	0.853747
1	24	14	31.8	0.222222	0.125447	0.362693	0.90678	0.862897	0.937632	0.3125	0.859438	2.38384	0.857736
1	24	14	31.2	0.244444	0.142355	0.386734	0.90678	0.862897	0.937632	0.333333	0.862903	2.62222	0.833229
1	24	14	30.6	0.244444	0.142355	0.386734	0.902542	0.858011	0.934179	0.323529	0.862348	2.50821	0.837141
1	24	14	30.4	0.244444	0.142355	0.386734	0.898305	0.853146	0.930705	0.314286	0.861789	2.4037	0.84109
1	24	14	29.5	0.244444	0.142355	0.386734	0.894068	0.8483	0.927212	0.305556	0.861224	2.30756	0.845076
1	24	14	29.1	0.244444	0.142355	0.386734	0.889831	0.843473	0.923701	0.297297	0.860656	2.2188	0.849101
1	24	14	28.4	0.244444	0.142355	0.386734	0.885593	0.838663	0.920172	0.289474	0.860082	2.13663	0.853163
1	24	14	26.9	0.244444	0.142355	0.386734	0.881356	0.83387	0.916626	0.282051	0.859504	2.06032	0.857265
1	24	14	26.5	0.244444	0.142355	0.386734	0.877119	0.829093	0.913064	0.275	0.858921	1.98927	0.861406
1	24	14	26.4	0.244444	0.142355	0.386734	0.872881	0.824331	0.909487	0.268293	0.858333	1.92296	0.865588
1	24	14	26.3	0.244444	0.142355	0.386734	0.868644	0.819584	0.905895	0.261905	0.857741	1.86093	0.86981
1	24	14	26	0.244444	0.142355	0.386734	0.864407	0.814851	0.902289	0.255814	0.857143	1.80278	0.874074
1	24	14	25.2	0.266667	0.159649	0.410388	0.864407	0.814851	0.902289	0.272727	0.860759	1.96667	0.848366
1	24	14	25.1	0.266667	0.159649	0.410388	0.860169	0.810132	0.89867	0.266667	0.860169	1.90707	0.852545
1	24	14	25	0.266667	0.159649	0.410388	0.855932	0.805426	0.895037	0.26087	0.859574	1.85098	0.856766
1	24	14	24.5	0.288889	0.177301	0.433685	0.855932	0.805426	0.895037	0.276596	0.863248	2.00523	0.830803
1	24	14	24	0.288889	0.177301	0.433685	0.851695	0.800732	0.891392	0.270833	0.862661	1.94794	0.834936
1	24	14	23.4	0.288889	0.177301	0.433685	0.847458	0.79605	0.887735	0.265306	0.862069	1.89383	0.839111
1	24	14	23.3	0.288889	0.177301	0.433685	0.838983	0.786722	0.880385	0.254902	0.86087	1.79415	0.847587
1	24	14	22	0.288889	0.177301	0.433685	0.834746	0.782075	0.876694	0.25	0.860262	1.74815	0.851889
1	24	14	21.5	0.288889	0.177301	0.433685	0.830508	0.777438	0.872991	0.245283	0.859649	1.70444	0.856236
1	24	14	20.5	0.288889	0.177301	0.433685	0.826271	0.772812	0.869279	0.240741	0.859031	1.66287	0.860627
1	24	14	19.7	0.288889	0.177301	0.433685	0.822034	0.768196	0.865556	0.236364	0.858407	1.62328	0.865063
1	24	14	19.2	0.311111	0.195287	0.456648	0.822034	0.768196	0.865556	0.25	0.862222	1.74815	0.83803
1	24	14	18.4	0.333333	0.213589	0.479295	0.817797	0.76359	0.861824	0.258621	0.865471	1.82946	0.815199
1	24	14	18.2	0.333333	0.213589	0.479295	0.813559	0.758993	0.858081	0.254237	0.864865	1.78788	0.819444
1	24	14	17.8	0.355556	0.232191	0.501642	0.813559	0.758993	0.858081	0.266667	0.868778	1.90707	0.79213
1	24	14	17.7	0.355556	0.232191	0.501642	0.809322	0.754405	0.85433	0.262295	0.868182	1.86469	0.796277
1	24	14	16.6	0.377778	0.251081	0.523701	0.809322	0.754405	0.85433	0.274194	0.872146	1.98123	0.768819
1	24	14	16.5	0.377778	0.251081	0.523701	0.805085	0.749827	0.85057	0.269841	0.87156	1.93816	0.772865
1	24	14	15.7	0.377778	0.251081	0.523701	0.800847	0.745258	0.8468	0.265625	0.870968	1.89693	0.776955
1	24	14	15.6	0.377778	0.251081	0.523701	0.792373	0.736144	0.839236	0.257576	0.869767	1.8195	0.785264
1	24	14	15.5	0.377778	0.251081	0.523701	0.788136	0.7316	0.835441	0.253731	0.869159	1.78311	0.789486
1	24	14	15.1	0.4	0.270249	0.545481	0.788136	0.7316	0.835441	0.264706	0.873239	1.888	0.76129
1	24	14	14.7	0.4	0.270249	0.545481	0.783898	0.727064	0.831638	0.26087	0.872642	1.85098	0.765405
1	24	14	14.6	0.4	0.270249	0.545481	0.779661	0.722536	0.827827	0.257143	0.872038	1.81538	0.769565
1	24	14	14.5	0.422222	0.289687	0.566992	0.779661	0.722536	0.827827	0.267606	0.87619	1.91624	0.741063
1	24	14	14.1	0.444444	0.309389	0.588239	0.779661	0.722536	0.827827	0.277778	0.880383	2.01709	0.71256
1	24	14	13.8	0.466667	0.329351	0.609225	0.779661	0.722536	0.827827	0.287671	0.884615	2.11795	0.684058
1	24	14	13.5	0.466667	0.329351	0.609225	0.775424	0.718016	0.824009	0.283784	0.884058	2.07799	0.687796
1	24	14	13.4	0.466667	0.329351	0.609225	0.766949	0.708998	0.816349	0.276316	0.882927	2.00242	0.695396
1	24	14	13.2	0.466667	0.329351	0.609225	0.758475	0.700009	0.80866	0.269231	0.881773	1.93216	0.703166
1	24	14	13	0.466667	0.329351	0.609225	0.754237	0.695526	0.804805	0.265823	0.881188	1.89885	0.707116
1	24	14	12.8	0.466667	0.329351	0.609225	0.75	0.691049	0.800943	0.2625	0.880597	1.86667	0.711111
1	24	14	12.6	0.488889	0.34957	0.629955	0.745763	0.686579	0.797074	0.268293	0.884422	1.92296	0.685354
1	24	14	12.4	0.488889	0.34957	0.629955	0.741525	0.682116	0.793198	0.26506	0.883838	1.89144	0.68927
1	24	14	11.9	0.488889	0.34957	0.629955	0.737288	0.677659	0.789316	0.261905	0.883249	1.86093	0.693231
1	24	14	11.8	0.488889	0.34957	0.629955	0.728814	0.668766	0.781532	0.255814	0.882051	1.80278	0.701292
1	24	14	11.7	0.488889	0.34957	0.629955	0.720339	0.659897	0.773722	0.25	0.880829	1.74815	0.709542
1	24	14	11.6	0.488889	0.34957	0.629955	0.707627	0.646641	0.761962	0.241758	0.878947	1.67214	0.722289
1	24	14	11.5	0.488889	0.34957	0.629955	0.699153	0.637833	0.754093	0.236559	0.87766	1.62504	0.731044
1	24	14	11.4	0.488889	0.34957	0.629955	0.694915	0.633438	0.750149	0.234043	0.877005	1.60247	0.735501
1	24	14	11.3	0.511111	0.370045	0.65043	0.694915	0.633438	0.750149	0.242105	0.88172	1.67531	0.703523
1	24	14	11.2	0.511111	0.370045	0.65043	0.690678	0.629048	0.7462	0.239583	0.881081	1.65236	0.707839
1	24	14	10.8	0.511111	0.370045	0.65043	0.686441	0.624664	0.742245	0.237113	0.880435	1.63003	0.712209
1	24	14	10.6	0.511111	0.370045	0.65043	0.682203	0.620285	0.738285	0.234694	0.879781	1.6083	0.716632
1	24	14	10.4	0.533333	0.390775	0.670649	0.677966	0.615913	0.734319	0.24	0.883978	1.65614	0.688333
1	24	14	10.2	0.533333	0.390775	0.670649	0.669492	0.607183	0.726371	0.235294	0.882682	1.61368	0.697046
1	24	14	9.98	0.533333	0.390775	0.670649	0.665254	0.602826	0.722388	0.23301	0.882022	1.59325	0.701486
1	24	14	9.95	0.533333	0.390775	0.670649	0.661017	0.598475	0.718401	0.230769	0.881356	1.57333	0.705983
1	24	14	9.87	0.533333	0.390775	0.670649	0.65678	0.594129	0.714408	0.228571	0.880682	1.55391	0.710538
1	24	14	9.82	0.533333	0.390775	0.670649	0.652542	0.589788	0.71041	0.226415	0.88	1.53496	0.715152
1	24	14	9.75	0.533333	0.390775	0.670649	0.648305	0.585452	0.706407	0.224299	0.87931	1.51647	0.719826
1	24	14	9.71	0.533333	0.390775	0.670649	0.644068	0.581122	0.702399	0.222222	0.878613	1.49841	0.724561
1	24	14	9.7	0.533333	0.390775	0.670649	0.639831	0.576796	0.698386	0.220183	0.877907	1.48078	0.72936
1	24	14	9.61	0.533333	0.390775	0.670649	0.635593	0.572476	0.694367	0.218182	0.877193	1.46357	0.734222
1	24	14	9.6	0.533333	0.390775	0.670649	0.631356	0.56816	0.690344	0.216216	0.876471	1.44674	0.73915
1	24	14	9.35	0.555556	0.411761	0.690611	0.631356	0.56816	0.690344	0.223214	0.881657	1.50702	0.703952
1	24	14	9.11	0.577778	0.433008	0.710313	0.631356	0.56816	0.690344	0.230088	0.886905	1.56731	0.668755
1	24	14	9.07	0.577778	0.433008	0.710313	0.627119	0.56385	0.686316	0.22807	0.886228	1.54949	0.673273
1	24	14	9.05	0.577778	0.433008	0.710313	0.622881	0.559544	0.682282	0.226087	0.885542	1.53208	0.677853
1	24	14	8.93	0.577778	0.433008	0.710313	0.618644	0.555243	0.678244	0.224138	0.884848	1.51506	0.682496
1	24	14	8.92	0.6	0.454519	0.729751	0.618644	0.555243	0.678244	0.230769	0.890244	1.57333	0.646575
1	24	14	8.59	0.6	0.454519	0.729751	0.614407	0.550947	0.674201	0.228814	0.889571	1.55604	0.651034
1	24	14	8.57	0.6	0.454519	0.729751	0.610169	0.546656	0.670153	0.226891	0.888889	1.53913	0.655556
1	24	14	8.52	0.6	0.454519	0.729751	0.605932	0.54237	0.666101	0.225	0.888199	1.52258	0.66014
1	24	14	8.32	0.6	0.454519	0.729751	0.601695	0.538089	0.662043	0.22314	0.8875	1.50638	0.664789
1	24	14	8.22	0.6	0.454519	0.729751	0.597458	0.533812	0.657981	0.221311	0.886792	1.49053	0.669504
1	24	14	7.95	0.6	0.454519	0.729751	0.59322	0.52954	0.653914	0.219512	0.886076	1.475	0.674286
1	24	14	7.91	0.6	0.454519	0.729751	0.588983	0.525273	0.649842	0.217742	0.88535	1.45979	0.679137
1	24	14	7.88	0.6	0.454519	0.729751	0.584746	0.521011	0.645766	0.216	0.884615	1.4449	0.684058
1	24	14	7.87	0.6	0.454519	0.729751	0.580508	0.516753	0.641685	0.214286	0.883871	1.4303	0.689051
1	24	14	7.82	0.6	0.454519	0.729751	0.576271	0.5125	0.637599	0.212598	0.883117	1.416	0.694118
1	24	14	7.79	0.6	0.454519	0.729751	0.572034	0.508251	0.633509	0.210938	0.882353	1.40198	0.699259
1	24	14	7.63	0.6	0.454519	0.729751	0.567797	0.504007	0.629414	0.209302	0.881579	1.38824	0.704478
1	24	14	7.6	0.622222	0.476299	0.748919	0.567797	0.504007	0.629414	0.215385	0.887417	1.43965	0.66534
1	24	14	7.59	0.622222	0.476299	0.748919	0.563559	0.499768	0.625315	0.21374	0.886667	1.42567	0.670343
1	24	14	7.55	0.622222	0.476299	0.748919	0.559322	0.495533	0.621211	0.212121	0.885906	1.41197	0.675421
1	24	14	7.48	0.622222	0.476299	0.748919	0.555085	0.491303	0.617102	0.210526	0.885135	1.39852	0.680577
1	24	14	7.31	0.622222	0.476299	0.748919	0.550847	0.487077	0.612989	0.208955	0.884354	1.38532	0.685812
1	24	14	7.25	0.622222	0.476299	0.748919	0.54661	0.482856	0.608871	0.207407	0.883562	1.37238	0.691128
1	24	14	7.2	0.622222	0.476299	0.748919	0.542373	0.47864	0.604749	0.205882	0.882759	1.35967	0.696528
1	24	14	7.04	0.622222	0.476299	0.748919	0.538136	0.474428	0.600622	0.20438	0.881944	1.3472	0.702012
1	24	14	6.92	0.622222	0.476299	0.748919	0.533898	0.47022	0.596491	0.202899	0.881119	1.33495	0.707584
1	24	14	6.91	0.644444	0.498358	0.767809	0.529661	0.466017	0.592355	0.207143	0.886525	1.37017	0.671289
1	24	14	6.84	0.644444	0.498358	0.767809	0.525424	0.461819	0.588214	0.205674	0.885714	1.35794	0.676703
1	24	14	6.65	0.644444	0.498358	0.767809	0.521186	0.457625	0.58407	0.204225	0.884892	1.34592	0.682204
1	24	14	6.57	0.666667	0.520705	0.786411	0.516949	0.453435	0.57992	0.208333	0.890511	1.38012	0.644809
1	24	14	6.49	0.666667	0.520705	0.786411	0.512712	0.44925	0.575767	0.206897	0.889706	1.36812	0.650138
1	24	14	6.43	0.666667	0.520705	0.786411	0.508475	0.445069	0.571608	0.205479	0.888889	1.35632	0.655556
1	24	14	6.35	0.666667	0.520705	0.786411	0.504237	0.440893	0.567446	0.204082	0.88806	1.34473	0.661064
1	24	14	6.29	0.688889	0.543352	0.804713	0.504237	0.440893	0.567446	0.209459	0.894737	1.38955	0.616993
1	24	14	6.2	0.688889	0.543352	0.804713	0.5	0.436722	0.563278	0.208054	0.893939	1.37778	0.622222
1	24	14	6.18	0.688889	0.543352	0.804713	0.495763	0.432554	0.559107	0.206667	0.89313	1.3662	0.62754
1	24	14	6.1	0.688889	0.543352	0.804713	0.491525	0.428392	0.554931	0.205298	0.892308	1.35481	0.63295
1	24	14	6.06	0.688889	0.543352	0.804713	0.487288	0.424233	0.55075	0.203947	0.891473	1.34362	0.638454
1	24	14	6.05	0.688889	0.543352	0.804713	0.483051	0.42008	0.546565	0.202614	0.890625	1.3326	0.644055
1	24	14	6.03	0.688889	0.543352	0.804713	0.478814	0.41593	0.542375	0.201299	0.889764	1.32177	0.649754
1	24	14	5.98	0.688889	0.543352	0.804713	0.474576	0.411786	0.538181	0.2	0.888889	1.31111	0.655556
1	24	14	5.85	0.688889	0.543352	0.804713	0.470339	0.407645	0.533983	0.198718	0.888	1.30062	0.661461
1	24	14	5.81	0.688889	0.543352	0.804713	0.466102	0.403509	0.52978	0.197452	0.887097	1.2903	0.667475
1	24	14	5.7	0.688889	0.543352	0.804713	0.461864	0.399378	0.525572	0.196203	0.886179	1.28014	0.673598
1	24	14	5.68	0.711111	0.566315	0.822699	0.461864	0.399378	0.525572	0.201258	0.893443	1.32143	0.625484
1	24	14	5.6	0.711111	0.566315	0.822699	0.457627	0.395251	0.52136	0.2	0.892562	1.31111	0.631276
1	24	14	5.57	0.711111	0.566315	0.822699	0.45339	0.391129	0.517144	0.198758	0.891667	1.30095	0.637175
1	24	14	5.52	0.711111	0.566315	0.822699	0.449153	0.387011	0.512923	0.197531	0.890756	1.29094	0.643187
1	24	14	5.51	0.711111	0.566315	0.822699	0.444915	0.382898	0.508697	0.196319	0.889831	1.28109	0.649312
1	24	14	5.38	0.711111	0.566315	0.822699	0.440678	0.378789	0.504467	0.195122	0.888889	1.27138	0.655556
1	24	14	5.3	0.711111	0.566315	0.822699	0.436441	0.374685	0.500232	0.193939	0.887931	1.26182	0.66192
1	24	14	5.28	0.711111	0.566315	0.822699	0.432203	0.370586	0.495993	0.192771	0.886957	1.2524	0.66841
1	24	14	5.25	0.711111	0.566315	0.822699	0.427966	0.366491	0.491749	0.191617	0.885965	1.24313	0.675028
1	24	14	5.19	0.711111	0.566315	0.822699	0.423729	0.362401	0.4875	0.190476	0.884956	1.23399	0.681778
1	24	14	5.13	0.711111	0.566315	0.822699	0.419492	0.358315	0.483247	0.189349	0.883929	1.22498	0.688664
1	24	14	5.11	0.733333	0.589612	0.840351	0.415254	0.354234	0.478989	0.192982	0.890909	1.25411	0.642177
1	24	14	5.08	0.755556	0.613266	0.857645	0.411017	0.350158	0.474727	0.196532	0.898148	1.28281	0.594731
1	24	14	5.03	0.777778	0.637307	0.874553	0.411017	0.350158	0.474727	0.201149	0.906542	1.32054	0.540664
1	24	14	4.78	0.777778	0.637307	0.874553	0.40678	0.346086	0.47046	0.2	0.90566	1.31111	0.546296
1	24	14	4.76	0.777778	0.637307	0.874553	0.402542	0.342019	0.466188	0.198864	0.904762	1.30181	0.552047
1	24	14	4.65	0.777778	0.637307	0.874553	0.398305	0.337957	0.461911	0.19774	0.903846	1.29264	0.55792
1	24	14	4.64	0.8	0.66177	0.891039	0.398305	0.337957	0.461911	0.202247	0.912621	1.32958	0.502128
1	24	14	4.59	0.8	0.66177	0.891039	0.394068	0.333899	0.45763	0.201117	0.911765	1.32028	0.507527
1	24	14	4.57	0.8	0.66177	0.891039	0.389831	0.329847	0.453344	0.2	0.910891	1.31111	0.513043
1	24	14	4.56	0.8	0.66177	0.891039	0.385593	0.325799	0.449053	0.198895	0.91	1.30207	0.518681
1	24	14	4.48	0.8	0.66177	0.891039	0.381356	0.321756	0.444757	0.197802	0.909091	1.29315	0.524444
1	24	14	4.45	0.8	0.66177	0.891039	0.372881	0.313684	0.43615	0.195652	0.907216	1.27568	0.536364
1	24	14	4.39	0.8	0.66177	0.891039	0.368644	0.309656	0.43184	0.194595	0.90625	1.26711	0.542529
1	24	14	4.34	0.8	0.66177	0.891039	0.364407	0.305633	0.427524	0.193548	0.905263	1.25867	0.548837
1	24	14	4.25	0.8	0.66177	0.891039	0.360169	0.301614	0.423204	0.192513	0.904255	1.25033	0.555294
1	24	14	4.21	0.8	0.66177	0.891039	0.355932	0.297601	0.418878	0.191489	0.903226	1.24211	0.561905
1	24	14	4.2	0.822222	0.686702	0.907056	0.355932	0.297601	0.418878	0.195767	0.913043	1.27661	0.499471
1	24	14	4.1	0.822222	0.686702	0.907056	0.347458	0.28959	0.410212	0.193717	0.911111	1.26003	0.511653
1	24	14	4.09	0.822222	0.686702	0.907056	0.34322	0.285592	0.405871	0.192708	0.910112	1.2519	0.51797
1	24	14	4.06	0.822222	0.686702	0.907056	0.338983	0.281599	0.401525	0.19171	0.909091	1.24387	0.524444
1	24	14	4.05	0.822222	0.686702	0.907056	0.334746	0.277612	0.397174	0.190722	0.908046	1.23595	0.531083
1	24	14	4.04	0.822222	0.686702	0.907056	0.330508	0.273629	0.392817	0.189744	0.906977	1.22813	0.537892
1	24	14	4.03	0.822222	0.686702	0.907056	0.326271	0.269653	0.388455	0.188776	0.905882	1.22041	0.544877
1	24	14	3.91	0.822222	0.686702	0.907056	0.322034	0.265681	0.384087	0.187817	0.904762	1.21278	0.552047
1	24	14	3.9	0.822222	0.686702	0.907056	0.317797	0.261715	0.379715	0.186869	0.903614	1.20524	0.559407
1	24	14	3.89	0.822222	0.686702	0.907056	0.313559	0.257755	0.375336	0.18593	0.902439	1.19781	0.566967
1	24	14	3.83	0.822222	0.686702	0.907056	0.309322	0.2538	0.370952	0.185	0.901235	1.19046	0.574734
1	24	14	3.8	0.822222	0.686702	0.907056	0.305085	0.249851	0.366562	0.18408	0.9	1.1832	0.582716
1	24	14	3.77	0.822222	0.686702	0.907056	0.29661	0.24197	0.357766	0.182266	0.897436	1.16894	0.599365
1	24	14	3.76	0.822222	0.686702	0.907056	0.288136	0.234112	0.348946	0.180488	0.894737	1.15503	0.616993
1	24	14	3.72	0.822222	0.686702	0.907056	0.279661	0.226278	0.340103	0.178744	0.891892	1.14144	0.63569
1	24	14	3.71	0.822222	0.686702	0.907056	0.275424	0.22237	0.335671	0.177885	0.890411	1.13476	0.64547
1	24	14	3.7	0.822222	0.686702	0.907056	0.271186	0.218468	0.331234	0.177033	0.888889	1.12817	0.655556
1	24	14	3.64	0.822222	0.686702	0.907056	0.266949	0.214573	0.326791	0.17619	0.887324	1.12164	0.665961
1	24	14	3.63	0.822222	0.686702	0.907056	0.262712	0.210684	0.322341	0.175355	0.885714	1.1152	0.676703
1	24	14	3.6	0.844444	0.712161	0.922546	0.262712	0.210684	0.322341	0.179245	0.898551	1.14534	0.592115
1	24	14	3.53	0.866667	0.738227	0.937429	0.262712	0.210684	0.322341	0.183099	0.911765	1.17548	0.507527
1	24	14	3.45	0.866667	0.738227	0.937429	0.258475	0.206802	0.317884	0.182243	0.910448	1.16876	0.515847
1	24	14	3.42	0.866667	0.738227	0.937429	0.254237	0.202926	0.313421	0.181395	0.909091	1.16212	0.524444
1	24	14	3.39	0.866667	0.738227	0.937429	0.25	0.199057	0.308951	0.180556	0.907692	1.15556	0.533333
1	24	14	3.36	0.866667	0.738227	0.937429	0.245763	0.195195	0.304474	0.179724	0.90625	1.14906	0.542529
1	24	14	3.33	0.866667	0.738227	0.937429	0.241525	0.19134	0.299991	0.178899	0.904762	1.14264	0.552047
1	24	14	3.31	0.888889	0.765009	0.951595	0.237288	0.187492	0.2955	0.181818	0.918033	1.16543	0.468254
1	24	14	3.19	0.911111	0.792664	0.964889	0.237288	0.187492	0.2955	0.18552	0.933333	1.19457	0.374603
1	24	14	3.17	0.933333	0.821434	0.977068	0.237288	0.187492	0.2955	0.189189	0.949153	1.2237	0.280952
1	24	14	3.12	0.933333	0.821434	0.977068	0.233051	0.183651	0.291002	0.188341	0.948276	1.21694	0.286061
1	24	14	3.06	0.933333	0.821434	0.977068	0.228814	0.179817	0.286497	0.1875	0.947368	1.21026	0.291358
1	24	14	2.92	0.933333	0.821434	0.977068	0.224576	0.175991	0.281984	0.186667	0.946429	1.20364	0.296855
1	24	14	2.88	0.933333	0.821434	0.977068	0.220339	0.172173	0.277464	0.185841	0.945455	1.1971	0.302564
1	24	14	2.82	0.933333	0.821434	0.977068	0.216102	0.168362	0.272936	0.185022	0.944444	1.19063	0.308497
1	24	14	2.56	0.933333	0.821434	0.977068	0.211864	0.164559	0.2684	0.184211	0.943396	1.18423	0.314667
1	24	14	2.5	0.933333	0.821434	0.977068	0.207627	0.160764	0.263856	0.183406	0.942308	1.1779	0.321088
1	24	14	2.45	0.933333	0.821434	0.977068	0.20339	0.156978	0.259303	0.182609	0.941176	1.17163	0.327778
1	24	14	2.42	0.933333	0.821434	0.977068	0.199153	0.1532	0.254742	0.181818	0.94	1.16543	0.334752
1	24	14	2.41	0.933333	0.821434	0.977068	0.194915	0.14943	0.250173	0.181034	0.938776	1.1593	0.342029
1	24	14	2.39	0.933333	0.821434	0.977068	0.190678	0.14567	0.245595	0.180258	0.9375	1.15323	0.34963
1	24	14	2.3	0.933333	0.821434	0.977068	0.186441	0.141919	0.241007	0.179487	0.93617	1.14722	0.357576
1	24	14	2.19	0.933333	0.821434	0.977068	0.182203	0.138176	0.23641	0.178723	0.934783	1.14128	0.365891
1	24	14	2.1	0.933333	0.821434	0.977068	0.177966	0.134444	0.231804	0.177966	0.933333	1.1354	0.374603
1	24	14	2.05	0.933333	0.821434	0.977068	0.173729	0.130721	0.227188	0.177215	0.931818	1.12957	0.38374
1	24	14	2.03	0.933333	0.821434	0.977068	0.169492	0.127009	0.222562	0.176471	0.930233	1.12381	0.393333
1	24	14	2.02	0.933333	0.821434	0.977068	0.165254	0.123306	0.217925	0.175732	0.928571	1.1181	0.403419
1	24	14	1.85	0.933333	0.821434	0.977068	0.161017	0.119615	0.213278	0.175	0.926829	1.11246	0.414035
1	24	14	1.82	0.933333	0.821434	0.977068	0.15678	0.115934	0.208619	0.174274	0.925	1.10687	0.425225
1	24	14	1.77	0.933333	0.821434	0.977068	0.152542	0.112265	0.20395	0.173554	0.923077	1.10133	0.437037
1	24	14	1.73	0.933333	0.821434	0.977068	0.148305	0.108608	0.199268	0.17284	0.921053	1.09585	0.449524
1	24	14	1.69	0.933333	0.821434	0.977068	0.144068	0.104963	0.194574	0.172131	0.918919	1.09043	0.462745
1	24	14	1.68	0.933333	0.821434	0.977068	0.139831	0.10133	0.189868	0.171429	0.916667	1.08506	0.476768
1	24	14	1.63	0.933333	0.821434	0.977068	0.135593	0.0977109	0.185149	0.170732	0.914286	1.07974	0.491667
1	24	14	1.58	0.955556	0.851725	0.987726	0.135593	0.0977109	0.185149	0.174089	0.941176	1.10545	0.327778
1	24	14	1.56	0.955556	0.851725	0.987726	0.131356	0.094105	0.180416	0.173387	0.939394	1.10005	0.338351
1	24	14	1.55	0.955556	0.851725	0.987726	0.127119	0.0905132	0.175669	0.172691	0.9375	1.09471	0.34963
1	24	14	1.49	0.955556	0.851725	0.987726	0.122881	0.086936	0.170907	0.172	0.935484	1.08943	0.361686
1	24	14	1.44	0.955556	0.851725	0.987726	0.118644	0.0833742	0.16613	0.171315	0.933333	1.08419	0.374603
1	24	14	1.32	0.955556	0.851725	0.987726	0.114407	0.0798284	0.161337	0.170635	0.931034	1.079	0.388477
1	24	14	1.27	0.955556	0.851725	0.987726	0.110169	0.0762993	0.156527	0.16996	0.928571	1.07386	0.403419
1	24	14	1.23	0.955556	0.851725	0.987726	0.105932	0.0727878	0.1517	0.169291	0.925926	1.06877	0.419556
1	24	14	1.19	0.955556	0.851725	0.987726	0.101695	0.0692947	0.146854	0.168627	0.923077	1.06373	0.437037
1	24	14	1.16	0.977778	0.884333	0.99886	0.101695	0.0692947	0.146854	0.171875	0.96	1.08847	0.218519
1	24	14	1.09	0.977778	0.884333	0.99886	0.0974576	0.065821	0.141989	0.171206	0.958333	1.08336	0.228019
1	24	14	1.08	0.977778	0.884333	0.99886	0.0932203	0.0623679	0.137103	0.170543	0.956522	1.0783	0.238384
1	24	14	1.07	0.977778	0.884333	0.99886	0.0889831	0.0589366	0.132196	0.169884	0.954545	1.07328	0.249735
1	24	14	1.03	0.977778	0.884333	0.99886	0.0847458	0.0555282	0.127265	0.169231	0.952381	1.06831	0.262222
1	24	14	1	1	0.921348	1	0.0847458	0.0555282	0.127265	0.172414	1	1.09259	0
1	24	14	0.99	1	0.921348	1	0.0805085	0.0521445	0.12231	0.171756	1	1.08756	0
1	24	14	0.96	1	0.921348	1	0.0762712	0.048787	0.117329	0.171103	1	1.08257	0
1	24	14	0.91	1	0.921348	1	0.0720339	0.0454577	0.112319	0.170455	1	1.07763	0
1	24	14	0.85	1	0.921348	1	0.0677966	0.0421587	0.107279	0.169811	1	1.07273	0
1	24	14	0.81	1	0.921348	1	0.0635593	0.0388926	0.102207	0.169173	1	1.06787	0
1	24	14	0.79	1	0.921348	1	0.059322	0.0356622	0.0970982	0.168539	1	1.06306	0
1	24	14	0.77	1	0.921348	1	0.0550847	0.032471	0.0919506	0.16791	1	1.0583	0
1	24	14	0.75	1	0.921348	1	0.0508475	0.0293229	0.0867598	0.167286	1	1.05357	0
1	24	14	0.69	1	0.921348	1	0.0466102	0.0262228	0.0815211	0.166667	1	1.04889	0
1	24	14	0.68	1	0.921348	1	0.0423729	0.0231764	0.0762287	0.166052	1	1.04425	0
1	24	14	0.64	1	0.921348	1	0.0381356	0.0201908	0.0708755	0.165441	1	1.03965	0
1	24	14	0.62	1	0.921348	1	0.0338983	0.017275	0.0654524	0.164835	1	1.03509	0
1	24	14	0.53	1	0.921348	1	0.029661	0.0144406	0.0599479	0.164234	1	1.03057	0
1	24	14	0.52	1	0.921348	1	0.0254237	0.0117029	0.0543469	0.163636	1	1.02609	0
1	24	14	0.46	1	0.921348	1	0.0211864	0.00908272	0.0486281	0.163043	1	1.02165	0
1	24	14	0.38	1	0.921348	1	0.0169492	0.00661043	0.0427616	0.162455	1	1.01724	0
1	24	14	0.35	1	0.921348	1	0.0127119	0.00433243	0.0367008	0.161871	1	1.01288	0
1	24	14	0.14	1	0.921348	1	0.00847458	0.00232712	0.0303672	0.16129	1	1.00855	0
1	24	14	0.1	1	0.921348	1	0.00423729	0.000217344	0.0236071	0.160714	1	1.00426	0
1	24	14	0.05	1	0.921348	1	0	0	0.0160167	0.160142		1
1	24	15		0	0	0.0918099	1	0.984563	1		0.865724		1
1	24	15	134	0	0	0.0918099	0.995918	0.977246	0.999791	0	0.865248	0	1.0041
1	24	15	91.2	0	0	0.0918099	0.991837	0.97073	0.997758	0	0.864769	0	1.00823
1	24	15	85.9	0	0	0.0918099	0.987755	0.964624	0.995827	0	0.864286	0	1.0124
1	24	15	84.9	0.0263158	0.00134982	0.134949	0.987755	0.964624	0.995827	0.25	0.867384	2.14912	0.985755
1	24	15	84.2	0.0263158	0.00134982	0.134949	0.983673	0.958781	0.993633	0.2	0.866906	1.61184	0.989845
1	24	15	80.1	0.0526316	0.0145542	0.172855	0.983673	0.958781	0.993633	0.333333	0.870036	3.22368	0.963092
1	24	15	76.9	0.0526316	0.0145542	0.172855	0.979592	0.953124	0.991252	0.285714	0.869565	2.57895	0.967105
1	24	15	75.9	0.0789474	0.0272146	0.207994	0.979592	0.953124	0.991252	0.375	0.872727	3.86842	0.940241
1	24	15	71.6	0.0789474	0.0272146	0.207994	0.97551	0.94761	0.988729	0.333333	0.872263	3.22368	0.944175
1	24	15	71.3	0.0789474	0.0272146	0.207994	0.971429	0.942209	0.986092	0.3	0.871795	2.76316	0.948142
1	24	15	68.9	0.0789474	0.0272146	0.207994	0.967347	0.936902	0.983363	0.272727	0.871324	2.41776	0.952143
1	24	15	68.5	0.0789474	0.0272146	0.207994	0.963265	0.931672	0.980555	0.25	0.870849	2.14912	0.956178
1	24	15	63.9	0.105263	0.0417026	0.241305	0.963265	0.931672	0.980555	0.307692	0.874074	2.8655	0.928858
1	24	15	62.3	0.105263	0.0417026	0.241305	0.959184	0.926509	0.977681	0.285714	0.873606	2.57895	0.932811
1	24	15	52.5	0.131579	0.0575387	0.273269	0.959184	0.926509	0.977681	0.333333	0.876866	3.22368	0.905375
1	24	15	52.2	0.157895	0.0744386	0.304168	0.959184	0.926509	0.977681	0.375	0.88015	3.86842	0.87794
1	24	15	52	0.157895	0.0744386	0.304168	0.955102	0.921405	0.974748	0.352941	0.879699	3.51675	0.881691
1	24	15	49.8	0.157895	0.0744386	0.304168	0.946939	0.911347	0.968732	0.315789	0.878788	2.97571	0.889292
1	24	15	48.9	0.184211	0.0922177	0.334189	0.946939	0.911347	0.968732	0.35	0.882129	3.47166	0.861502
1	24	15	48.2	0.184211	0.0922177	0.334189	0.942857	0.906382	0.96566	0.333333	0.881679	3.22368	0.865231
1	24	15	45	0.184211	0.0922177	0.334189	0.938776	0.901454	0.96255	0.318182	0.881226	3.00877	0.868993
1	24	15	44.4	0.184211	0.0922177	0.334189	0.934694	0.896561	0.959405	0.304348	0.880769	2.82072	0.872788
1	24	15	43.4	0.184211	0.0922177	0.334189	0.930612	0.8917	0.95623	0.291667	0.880309	2.6548	0.876616
1	24	15	43	0.184211	0.0922177	0.334189	0.926531	0.886867	0.953025	0.28	0.879845	2.50731	0.880478
1	24	15	42.2	0.210526	0.110748	0.363458	0.926531	0.886867	0.953025	0.307692	0.883268	2.8655	0.852075
1	24	15	41.2	0.210526	0.110748	0.363458	0.922449	0.882062	0.949793	0.296296	0.882812	2.71468	0.855845
1	24	15	41.1	0.236842	0.129937	0.392068	0.922449	0.882062	0.949793	0.321429	0.886275	3.05402	0.827317
1	24	15	39.9	0.263158	0.149716	0.420088	0.918367	0.877282	0.946536	0.333333	0.889328	3.22368	0.802339
1	24	15	39.8	0.263158	0.149716	0.420088	0.914286	0.872525	0.943255	0.322581	0.888889	3.07018	0.805921
1	24	15	39	0.263158	0.149716	0.420088	0.910204	0.867791	0.939953	0.3125	0.888446	2.93062	0.809535
1	24	15	37.5	0.263158	0.149716	0.420088	0.906122	0.863077	0.936629	0.30303	0.888	2.8032	0.813182
1	24	15	36.8	0.263158	0.149716	0.420088	0.902041	0.858383	0.933286	0.294118	0.88755	2.6864	0.816861
1	24	15	36.3	0.263158	0.149716	0.420088	0.897959	0.853707	0.929924	0.285714	0.887097	2.57895	0.820574
1	24	15	35.8	0.263158	0.149716	0.420088	0.893878	0.84905	0.926545	0.277778	0.88664	2.47976	0.824321
1	24	15	33.8	0.263158	0.149716	0.420088	0.889796	0.844409	0.923148	0.27027	0.886179	2.38791	0.828102
1	24	15	33.6	0.263158	0.149716	0.420088	0.885714	0.839784	0.919736	0.263158	0.885714	2.30263	0.831919
1	24	15	32.9	0.263158	0.149716	0.420088	0.881633	0.835174	0.916308	0.25641	0.885246	2.22323	0.83577
1	24	15	32.7	0.263158	0.149716	0.420088	0.877551	0.830579	0.912866	0.25	0.884774	2.14912	0.839657
1	24	15	32.6	0.263158	0.149716	0.420088	0.873469	0.825998	0.90941	0.243902	0.884298	2.0798	0.843581
1	24	15	32.5	0.263158	0.149716	0.420088	0.869388	0.821431	0.90594	0.238095	0.883817	2.0148	0.847541
1	24	15	32.3	0.289474	0.170033	0.447571	0.869388	0.821431	0.90594	0.255814	0.8875	2.21628	0.817272
1	24	15	31.9	0.289474	0.170033	0.447571	0.865306	0.816876	0.902458	0.25	0.887029	2.14912	0.821127
1	24	15	31.6	0.315789	0.190846	0.474558	0.865306	0.816876	0.902458	0.266667	0.890756	2.3445	0.790715
1	24	15	31.5	0.342105	0.212124	0.501079	0.865306	0.816876	0.902458	0.282609	0.894515	2.53987	0.760303
1	24	15	30	0.342105	0.212124	0.501079	0.861224	0.812334	0.898962	0.276596	0.894068	2.46517	0.763906
1	24	15	29.5	0.342105	0.212124	0.501079	0.857143	0.807804	0.895455	0.270833	0.893617	2.39474	0.767544
1	24	15	29.3	0.342105	0.212124	0.501079	0.853061	0.803285	0.891936	0.265306	0.893162	2.32822	0.771216
1	24	15	27.7	0.368421	0.233842	0.52716	0.853061	0.803285	0.891936	0.28	0.896996	2.50731	0.740368
1	24	15	27.2	0.368421	0.233842	0.52716	0.844898	0.794282	0.884865	0.269231	0.896104	2.37535	0.747521
1	24	15	26.9	0.368421	0.233842	0.52716	0.840816	0.789796	0.881314	0.264151	0.895652	2.31444	0.75115
1	24	15	26.7	0.368421	0.233842	0.52716	0.836735	0.78532	0.877752	0.259259	0.895197	2.25658	0.754814
1	24	15	26	0.368421	0.233842	0.52716	0.832653	0.780855	0.874181	0.254545	0.894737	2.20154	0.758514
1	24	15	25.6	0.368421	0.233842	0.52716	0.828571	0.776399	0.8706	0.25	0.894273	2.14912	0.76225
1	24	15	25.5	0.394737	0.255981	0.552821	0.82449	0.771952	0.867009	0.258621	0.897778	2.24908	0.734106
1	24	15	25.1	0.394737	0.255981	0.552821	0.820408	0.767514	0.86341	0.254237	0.897321	2.19797	0.737759
1	24	15	24.4	0.394737	0.255981	0.552821	0.816327	0.763085	0.859801	0.25	0.896861	2.14912	0.741447
1	24	15	23.8	0.421053	0.278525	0.578077	0.816327	0.763085	0.859801	0.262295	0.900901	2.2924	0.709211
1	24	15	22.9	0.421053	0.278525	0.578077	0.812245	0.758665	0.856184	0.258065	0.900452	2.24256	0.712774
1	24	15	22.6	0.447368	0.301464	0.602937	0.812245	0.758665	0.856184	0.269841	0.904545	2.38272	0.680376
1	24	15	22.5	0.473684	0.32479	0.62741	0.812245	0.758665	0.856184	0.28125	0.908676	2.52288	0.647977
1	24	15	22.4	0.473684	0.32479	0.62741	0.808163	0.754254	0.852559	0.276923	0.908257	2.4692	0.651249
1	24	15	22.3	0.5	0.348499	0.651501	0.808163	0.754254	0.852559	0.287879	0.912442	2.60638	0.618687
1	24	15	22.1	0.5	0.348499	0.651501	0.804082	0.74985	0.848925	0.283582	0.912037	2.55208	0.621827
1	24	15	21.8	0.5	0.348499	0.651501	0.8	0.745455	0.845283	0.279412	0.911628	2.5	0.625
1	24	15	21	0.5	0.348499	0.651501	0.795918	0.741067	0.841633	0.275362	0.911215	2.45	0.628205
1	24	15	20.2	0.5	0.348499	0.651501	0.791837	0.736687	0.837976	0.271429	0.910798	2.40196	0.631443
1	24	15	20.1	0.526316	0.37259	0.67521	0.791837	0.736687	0.837976	0.28169	0.915094	2.52838	0.598209
1	24	15	20	0.526316	0.37259	0.67521	0.787755	0.732315	0.834311	0.277778	0.914692	2.47976	0.601309
1	24	15	19.9	0.552632	0.397063	0.698536	0.783673	0.72795	0.830639	0.283784	0.91866	2.55462	0.570861
1	24	15	19.6	0.578947	0.421923	0.721475	0.783673	0.72795	0.830639	0.293333	0.923077	2.67627	0.537281
1	24	15	19.5	0.578947	0.421923	0.721475	0.779592	0.723592	0.826959	0.289474	0.922705	2.62671	0.540094
1	24	15	19.1	0.578947	0.421923	0.721475	0.77551	0.719241	0.823273	0.285714	0.92233	2.57895	0.542936
1	24	15	19	0.578947	0.421923	0.721475	0.771429	0.714897	0.819579	0.282051	0.921951	2.53289	0.545809
1	24	15	18.8	0.578947	0.421923	0.721475	0.763265	0.70623	0.812172	0.275	0.921182	2.44555	0.551646
1	24	15	18.6	0.578947	0.421923	0.721475	0.759184	0.701907	0.808459	0.271605	0.920792	2.4041	0.554612
1	24	15	18.2	0.578947	0.421923	0.721475	0.746939	0.688974	0.797279	0.261905	0.919598	2.28778	0.563704
1	24	15	18	0.578947	0.421923	0.721475	0.742857	0.684675	0.793541	0.258824	0.919192	2.25146	0.566802
1	24	15	17.3	0.578947	0.421923	0.721475	0.738776	0.680383	0.789796	0.255814	0.918782	2.21628	0.569933
1	24	15	17.1	0.605263	0.447179	0.744019	0.734694	0.676097	0.786045	0.261364	0.923077	2.28138	0.537281
1	24	15	16.8	0.605263	0.447179	0.744019	0.730612	0.671816	0.782288	0.258427	0.92268	2.24681	0.540282
1	24	15	16.7	0.631579	0.47284	0.766158	0.730612	0.671816	0.782288	0.266667	0.927461	2.3445	0.504263
1	24	15	16.5	0.657895	0.498921	0.787876	0.730612	0.671816	0.782288	0.274725	0.932292	2.44219	0.468245
1	24	15	16.1	0.657895	0.498921	0.787876	0.726531	0.667541	0.778526	0.271739	0.931937	2.40573	0.470875
1	24	15	15.8	0.657895	0.498921	0.787876	0.722449	0.663272	0.774758	0.268817	0.931579	2.37036	0.473536
1	24	15	15.7	0.657895	0.498921	0.787876	0.718367	0.659009	0.770984	0.265957	0.931217	2.336	0.476226
1	24	15	15.4	0.657895	0.498921	0.787876	0.706122	0.646252	0.759629	0.257732	0.930108	2.23867	0.484484
1	24	15	15.3	0.657895	0.498921	0.787876	0.702041	0.64201	0.755833	0.255102	0.92973	2.208	0.487301
1	24	15	15.2	0.657895	0.498921	0.787876	0.697959	0.637774	0.752032	0.252525	0.929348	2.17817	0.490151
1	24	15	15	0.657895	0.498921	0.787876	0.693878	0.633543	0.748226	0.25	0.928962	2.14912	0.493034
1	24	15	14.9	0.657895	0.498921	0.787876	0.685714	0.625097	0.740598	0.245098	0.928177	2.0933	0.498904
1	24	15	14.2	0.657895	0.498921	0.787876	0.681633	0.620881	0.736776	0.242718	0.927778	2.06646	0.501891
1	24	15	14.1	0.657895	0.498921	0.787876	0.677551	0.616671	0.73295	0.240385	0.927374	2.04031	0.504914
1	24	15	13.9	0.657895	0.498921	0.787876	0.669388	0.608264	0.725281	0.235849	0.926554	1.98993	0.511072
1	24	15	13.7	0.657895	0.498921	0.787876	0.661224	0.599878	0.717594	0.231481	0.925714	1.94198	0.517381
1	24	15	13.6	0.657895	0.498921	0.787876	0.653061	0.59151	0.709887	0.227273	0.924855	1.89628	0.523849
1	24	15	13	0.657895	0.498921	0.787876	0.644898	0.583161	0.702161	0.223214	0.923977	1.85269	0.53048
1	24	15	12.7	0.657895	0.498921	0.787876	0.636735	0.574831	0.694417	0.219298	0.923077	1.81106	0.537281
1	24	15	12.5	0.657895	0.498921	0.787876	0.632653	0.570673	0.690538	0.217391	0.922619	1.79094	0.540747
1	24	15	12.3	0.657895	0.498921	0.787876	0.62449	0.56237	0.682766	0.213675	0.921687	1.752	0.547816
1	24	15	11.9	0.657895	0.498921	0.787876	0.620408	0.558225	0.678873	0.211864	0.921212	1.73316	0.55142
1	24	15	11.6	0.657895	0.498921	0.787876	0.612245	0.549949	0.671075	0.208333	0.920245	1.69668	0.558772
1	24	15	11.4	0.657895	0.498921	0.787876	0.608163	0.545818	0.667169	0.206612	0.919753	1.679	0.562522
1	24	15	11.3	0.657895	0.498921	0.787876	0.6	0.537568	0.659344	0.203252	0.91875	1.64474	0.570175
1	24	15	11.1	0.657895	0.498921	0.787876	0.595918	0.53345	0.655425	0.201613	0.918239	1.62812	0.574081
1	24	15	10.7	0.657895	0.498921	0.787876	0.587755	0.525226	0.647575	0.198413	0.917197	1.59588	0.582054
1	24	15	10.6	0.684211	0.525442	0.809154	0.587755	0.525226	0.647575	0.204724	0.923077	1.65972	0.537281
1	24	15	10.5	0.684211	0.525442	0.809154	0.579592	0.517019	0.639707	0.20155	0.922078	1.62749	0.544848
1	24	15	10.4	0.684211	0.525442	0.809154	0.57551	0.512922	0.635767	0.2	0.921569	1.61184	0.548712
1	24	15	10.3	0.684211	0.525442	0.809154	0.563265	0.500657	0.623921	0.195489	0.92	1.56665	0.560641
1	24	15	10.2	0.736842	0.579912	0.850284	0.563265	0.500657	0.623921	0.207407	0.932432	1.68716	0.467201
1	24	15	10	0.736842	0.579912	0.850284	0.546939	0.484361	0.608068	0.201439	0.930556	1.62636	0.481147
1	24	15	9.98	0.736842	0.579912	0.850284	0.542857	0.480297	0.604094	0.2	0.93007	1.61184	0.484765
1	24	15	9.87	0.736842	0.579912	0.850284	0.538776	0.476238	0.600116	0.198582	0.929577	1.59758	0.488437
1	24	15	9.75	0.736842	0.579912	0.850284	0.534694	0.472182	0.596134	0.197183	0.929078	1.58356	0.492166
1	24	15	9.73	0.736842	0.579912	0.850284	0.530612	0.468131	0.592149	0.195804	0.928571	1.56979	0.495951
1	24	15	9.39	0.763158	0.607932	0.870063	0.530612	0.468131	0.592149	0.201389	0.935252	1.62586	0.446356
1	24	15	9.16	0.763158	0.607932	0.870063	0.526531	0.464084	0.588159	0.2	0.934783	1.61184	0.449816
1	24	15	9.06	0.763158	0.607932	0.870063	0.522449	0.46004	0.584164	0.19863	0.934307	1.59807	0.453331
1	24	15	8.74	0.763158	0.607932	0.870063	0.518367	0.456001	0.580166	0.197279	0.933824	1.58452	0.4569
1	24	15	8.6	0.763158	0.607932	0.870063	0.514286	0.451967	0.576164	0.195946	0.933333	1.57121	0.460526
1	24	15	8.41	0.763158	0.607932	0.870063	0.510204	0.447936	0.572157	0.194631	0.932836	1.55811	0.464211
1	24	15	8.24	0.763158	0.607932	0.870063	0.506122	0.443909	0.568147	0.193333	0.932331	1.54524	0.467954
1	24	15	7.84	0.763158	0.607932	0.870063	0.502041	0.439886	0.564132	0.192053	0.931818	1.53257	0.471759
1	24	15	7.66	0.763158	0.607932	0.870063	0.497959	0.435868	0.560114	0.190789	0.931298	1.52011	0.475626
1	24	15	7.64	0.763158	0.607932	0.870063	0.493878	0.431853	0.556091	0.189542	0.930769	1.50785	0.479556
1	24	15	7.58	0.763158	0.607932	0.870063	0.489796	0.427843	0.552064	0.188312	0.930233	1.49579	0.483553
1	24	15	7.54	0.763158	0.607932	0.870063	0.485714	0.423836	0.548033	0.187097	0.929688	1.48392	0.487616
1	24	15	7.48	0.763158	0.607932	0.870063	0.481633	0.419834	0.543999	0.185897	0.929134	1.47223	0.491748
1	24	15	7.42	0.763158	0.607932	0.870063	0.477551	0.415836	0.53996	0.184713	0.928571	1.46073	0.495951
1	24	15	7.37	0.763158	0.607932	0.870063	0.473469	0.411841	0.535916	0.183544	0.928	1.44941	0.500227
1	24	15	7.27	0.763158	0.607932	0.870063	0.469388	0.407851	0.531869	0.18239	0.927419	1.43826	0.504577
1	24	15	7.24	0.763158	0.607932	0.870063	0.465306	0.403866	0.527818	0.18125	0.926829	1.42728	0.509003
1	24	15	7.22	0.763158	0.607932	0.870063	0.461224	0.399884	0.523762	0.180124	0.92623	1.41647	0.513507
1	24	15	7.2	0.763158	0.607932	0.870063	0.457143	0.395906	0.519703	0.179012	0.92562	1.40582	0.518092
1	24	15	7.09	0.763158	0.607932	0.870063	0.453061	0.391932	0.515639	0.177914	0.925	1.39533	0.52276
1	24	15	7.05	0.763158	0.607932	0.870063	0.444898	0.383998	0.5075	0.175758	0.923729	1.37481	0.532352
1	24	15	7.02	0.763158	0.607932	0.870063	0.440816	0.380036	0.503424	0.174699	0.923077	1.36477	0.537281
1	24	15	6.98	0.789474	0.636542	0.889252	0.440816	0.380036	0.503424	0.179641	0.931034	1.41183	0.477583
1	24	15	6.83	0.789474	0.636542	0.889252	0.436735	0.376079	0.499343	0.178571	0.930435	1.4016	0.482046
1	24	15	6.78	0.815789	0.665811	0.907782	0.436735	0.376079	0.499343	0.183432	0.938596	1.44832	0.42179
1	24	15	6.62	0.842105	0.695832	0.925561	0.436735	0.376079	0.499343	0.188235	0.946903	1.49504	0.361535
1	24	15	6.61	0.842105	0.695832	0.925561	0.432653	0.372126	0.495259	0.187135	0.946429	1.48429	0.364945
1	24	15	6.51	0.842105	0.695832	0.925561	0.428571	0.368178	0.49117	0.186047	0.945946	1.47368	0.368421
1	24	15	6.49	0.842105	0.695832	0.925561	0.42449	0.364233	0.487078	0.184971	0.945455	1.46323	0.371964
1	24	15	6.47	0.842105	0.695832	0.925561	0.420408	0.360293	0.482981	0.183908	0.944954	1.45293	0.375575
1	24	15	6.44	0.842105	0.695832	0.925561	0.416327	0.356357	0.478879	0.182857	0.944444	1.44277	0.379257
1	24	15	6.42	0.868421	0.726731	0.942461	0.416327	0.356357	0.478879	0.1875	0.953271	1.48785	0.316047
1	24	15	6.27	0.868421	0.726731	0.942461	0.412245	0.352425	0.474774	0.186441	0.95283	1.47752	0.319177
1	24	15	6.25	0.868421	0.726731	0.942461	0.404082	0.344575	0.46655	0.184358	0.951923	1.45728	0.325625
1	24	15	6.2	0.868421	0.726731	0.942461	0.4	0.340656	0.462432	0.183333	0.951456	1.44737	0.328947
1	24	15	6.18	0.894737	0.758695	0.958297	0.4	0.340656	0.462432	0.187845	0.960784	1.49123	0.263158
1	24	15	6.17	0.894737	0.758695	0.958297	0.395918	0.336741	0.458309	0.186813	0.960396	1.48115	0.265871
1	24	15	6.12	0.894737	0.758695	0.958297	0.391837	0.332831	0.454182	0.185792	0.96	1.47121	0.26864
1	24	15	6.11	0.894737	0.758695	0.958297	0.387755	0.328925	0.450051	0.184783	0.959596	1.4614	0.271468
1	24	15	6.08	0.894737	0.758695	0.958297	0.383673	0.325024	0.445915	0.183784	0.959184	1.45173	0.274356
1	24	15	6.03	0.894737	0.758695	0.958297	0.379592	0.321127	0.441775	0.182796	0.958763	1.44217	0.277306
1	24	15	5.88	0.894737	0.758695	0.958297	0.37551	0.317234	0.43763	0.181818	0.958333	1.43275	0.28032
1	24	15	5.84	0.894737	0.758695	0.958297	0.371429	0.313346	0.433481	0.180851	0.957895	1.42344	0.283401
1	24	15	5.83	0.894737	0.758695	0.958297	0.367347	0.309462	0.429327	0.179894	0.957447	1.41426	0.28655
1	24	15	5.8	0.894737	0.758695	0.958297	0.363265	0.305583	0.425169	0.178947	0.956989	1.4052	0.289769
1	24	15	5.73	0.894737	0.758695	0.958297	0.359184	0.301709	0.421006	0.17801	0.956522	1.39625	0.293062
1	24	15	5.7	0.894737	0.758695	0.958297	0.346939	0.290113	0.40849	0.175258	0.955056	1.37007	0.303406
1	24	15	5.68	0.894737	0.758695	0.958297	0.342857	0.286257	0.404309	0.174359	0.954545	1.36156	0.307018
1	24	15	5.6	0.894737	0.758695	0.958297	0.338776	0.282406	0.400122	0.173469	0.954023	1.35315	0.310717
1	24	15	5.51	0.894737	0.758695	0.958297	0.334694	0.27856	0.395931	0.172589	0.953488	1.34485	0.314506
1	24	15	5.46	0.894737	0.758695	0.958297	0.330612	0.274719	0.391736	0.171717	0.952941	1.33665	0.318389
1	24	15	5.42	0.894737	0.758695	0.958297	0.326531	0.270882	0.387535	0.170854	0.952381	1.32855	0.322368
1	24	15	5.27	0.894737	0.758695	0.958297	0.318367	0.263224	0.379119	0.169154	0.95122	1.31264	0.330634
1	24	15	5.24	0.894737	0.758695	0.958297	0.314286	0.259402	0.374903	0.168317	0.950617	1.30482	0.334928
1	24	15	5.17	0.894737	0.758695	0.958297	0.310204	0.255585	0.370683	0.167488	0.95	1.2971	0.339335
1	24	15	4.97	0.894737	0.758695	0.958297	0.306122	0.251774	0.366457	0.166667	0.949367	1.28947	0.34386
1	24	15	4.92	0.894737	0.758695	0.958297	0.302041	0.247968	0.362226	0.165854	0.948718	1.28193	0.348506
1	24	15	4.89	0.894737	0.758695	0.958297	0.297959	0.244167	0.35799	0.165049	0.948052	1.27448	0.35328
1	24	15	4.74	0.894737	0.758695	0.958297	0.293878	0.240371	0.353748	0.164251	0.947368	1.26711	0.358187
1	24	15	4.73	0.894737	0.758695	0.958297	0.289796	0.236581	0.349501	0.163462	0.946667	1.25983	0.363232
1	24	15	4.69	0.894737	0.758695	0.958297	0.285714	0.232796	0.345249	0.162679	0.945946	1.25263	0.368421
1	24	15	4.64	0.894737	0.758695	0.958297	0.281633	0.229016	0.340991	0.161905	0.945205	1.24551	0.37376
1	24	15	4.58	0.894737	0.758695	0.958297	0.277551	0.225242	0.336728	0.161137	0.944444	1.23848	0.379257
1	24	15	4.48	0.894737	0.758695	0.958297	0.269388	0.217712	0.328184	0.159624	0.942857	1.22464	0.39075
1	24	15	4.4	0.894737	0.758695	0.958297	0.265306	0.213955	0.323903	0.158879	0.942029	1.21784	0.396761
1	24	15	4.33	0.921053	0.792006	0.972785	0.265306	0.213955	0.323903	0.162791	0.955882	1.25365	0.297571
1	24	15	4.29	0.921053	0.792006	0.972785	0.261224	0.210204	0.319617	0.162037	0.955224	1.24673	0.30222
1	24	15	4.2	0.921053	0.792006	0.972785	0.257143	0.206459	0.315325	0.16129	0.954545	1.23988	0.307018
1	24	15	4.13	0.921053	0.792006	0.972785	0.253061	0.202721	0.311026	0.16055	0.953846	1.2331	0.311969
1	24	15	4.05	0.921053	0.792006	0.972785	0.24898	0.198988	0.306721	0.159817	0.953125	1.2264	0.317084
1	24	15	4.03	0.921053	0.792006	0.972785	0.244898	0.195262	0.302411	0.159091	0.952381	1.21977	0.322368
1	24	15	4.02	0.921053	0.792006	0.972785	0.240816	0.191541	0.298093	0.158371	0.951613	1.21321	0.327832
1	24	15	3.91	0.921053	0.792006	0.972785	0.236735	0.187828	0.29377	0.157658	0.95082	1.20673	0.333485
1	24	15	3.89	0.921053	0.792006	0.972785	0.232653	0.184121	0.289439	0.156951	0.95	1.20031	0.339335
1	24	15	3.88	0.921053	0.792006	0.972785	0.228571	0.180421	0.285103	0.15625	0.949153	1.19396	0.345395
1	24	15	3.78	0.921053	0.792006	0.972785	0.22449	0.176727	0.280759	0.155556	0.948276	1.18767	0.351675
1	24	15	3.77	0.921053	0.792006	0.972785	0.216327	0.169361	0.27205	0.154185	0.946429	1.1753	0.364945
1	24	15	3.75	0.921053	0.792006	0.972785	0.212245	0.165689	0.267685	0.153509	0.945455	1.16921	0.371964
1	24	15	3.73	0.921053	0.792006	0.972785	0.208163	0.162024	0.263313	0.152838	0.944444	1.16319	0.379257
1	24	15	3.65	0.921053	0.792006	0.972785	0.204082	0.158367	0.258933	0.152174	0.943396	1.15722	0.386842
1	24	15	3.57	0.921053	0.792006	0.972785	0.2	0.154717	0.254545	0.151515	0.942308	1.15132	0.394737
1	24	15	3.46	0.921053	0.792006	0.972785	0.195918	0.151075	0.25015	0.150862	0.941176	1.14547	0.402961
1	24	15	3.45	0.921053	0.792006	0.972785	0.191837	0.147441	0.245746	0.150215	0.94	1.13969	0.411534
1	24	15	3.4	0.921053	0.792006	0.972785	0.187755	0.143816	0.241335	0.149573	0.938776	1.13396	0.420481
1	24	15	3.35	0.921053	0.792006	0.972785	0.183673	0.140199	0.236915	0.148936	0.9375	1.12829	0.429825
1	24	15	3.3	0.947368	0.827145	0.985446	0.183673	0.140199	0.236915	0.152542	0.957447	1.16053	0.28655
1	24	15	3.22	0.947368	0.827145	0.985446	0.179592	0.13659	0.232486	0.151899	0.956522	1.15475	0.293062
1	24	15	3.11	0.947368	0.827145	0.985446	0.17551	0.132991	0.228048	0.151261	0.955556	1.14904	0.299878
1	24	15	3.08	0.947368	0.827145	0.985446	0.171429	0.1294	0.223601	0.150628	0.954545	1.14338	0.307018
1	24	15	3.04	0.947368	0.827145	0.985446	0.167347	0.125819	0.219145	0.15	0.953488	1.13777	0.314506
1	24	15	2.9	0.947368	0.827145	0.985446	0.163265	0.122248	0.21468	0.149378	0.952381	1.13222	0.322368
1	24	15	2.79	0.947368	0.827145	0.985446	0.159184	0.118686	0.210204	0.14876	0.95122	1.12672	0.330634
1	24	15	2.7	0.947368	0.827145	0.985446	0.155102	0.115135	0.205718	0.148148	0.95	1.12128	0.339335
1	24	15	2.65	0.947368	0.827145	0.985446	0.15102	0.111594	0.201222	0.147541	0.948718	1.11589	0.348506
1	24	15	2.61	0.947368	0.827145	0.985446	0.146939	0.108064	0.196715	0.146939	0.947368	1.11055	0.358187
1	24	15	2.6	0.947368	0.827145	0.985446	0.142857	0.104545	0.192196	0.146341	0.945946	1.10526	0.368421
1	24	15	2.55	0.947368	0.827145	0.985446	0.138776	0.101038	0.187666	0.145749	0.944444	1.10002	0.379257
1	24	15	2.47	0.947368	0.827145	0.985446	0.134694	0.0975425	0.183124	0.145161	0.942857	1.09484	0.39075
1	24	15	2.45	0.947368	0.827145	0.985446	0.130612	0.0940598	0.178569	0.144578	0.941176	1.0897	0.402961
1	24	15	2.44	0.947368	0.827145	0.985446	0.122449	0.0871338	0.169421	0.143426	0.9375	1.07956	0.429825
1	24	15	2.42	0.947368	0.827145	0.985446	0.118367	0.0836915	0.164826	0.142857	0.935484	1.07456	0.444646
1	24	15	2.4	0.947368	0.827145	0.985446	0.114286	0.0802639	0.160216	0.142292	0.933333	1.06961	0.460526
1	24	15	2.39	0.947368	0.827145	0.985446	0.110204	0.0768517	0.155591	0.141732	0.931034	1.0647	0.477583
1	24	15	2.38	0.947368	0.827145	0.985446	0.106122	0.0734554	0.15095	0.141176	0.928571	1.05984	0.495951
1	24	15	2.34	0.947368	0.827145	0.985446	0.102041	0.0700759	0.146293	0.140625	0.925926	1.05502	0.515789
1	24	15	2.24	0.947368	0.827145	0.985446	0.0979592	0.0667141	0.141617	0.140078	0.923077	1.05025	0.537281
1	24	15	2.08	0.947368	0.827145	0.985446	0.0938776	0.0633709	0.136923	0.139535	0.92	1.04552	0.560641
1	24	15	2.05	0.947368	0.827145	0.985446	0.0897959	0.0600474	0.132209	0.138996	0.916667	1.04083	0.586124
1	24	15	1.92	0.973684	0.865051	0.99865	0.0897959	0.0600474	0.132209	0.142308	0.956522	1.06974	0.293062
1	24	15	1.71	0.973684	0.865051	0.99865	0.0857143	0.0567447	0.127475	0.141762	0.954545	1.06497	0.307018
1	24	15	1.59	0.973684	0.865051	0.99865	0.0816327	0.0534641	0.122718	0.141221	0.952381	1.06023	0.322368
1	24	15	1.54	0.973684	0.865051	0.99865	0.077551	0.050207	0.117938	0.140684	0.95	1.05554	0.339335
1	24	15	1.5	0.973684	0.865051	0.99865	0.0734694	0.0469752	0.113133	0.140152	0.947368	1.05089	0.358187
1	24	15	1.38	0.973684	0.865051	0.99865	0.0693878	0.0437703	0.1083	0.139623	0.944444	1.04628	0.379257
1	24	15	1.33	0.973684	0.865051	0.99865	0.0653061	0.0405946	0.103439	0.139098	0.941176	1.04171	0.402961
1	24	15	1.23	0.973684	0.865051	0.99865	0.0612245	0.0374504	0.0985457	0.138577	0.9375	1.03719	0.429825
1	24	15	1.12	0.973684	0.865051	0.99865	0.0530612	0.0312682	0.0886534	0.137546	0.928571	1.02824	0.495951
1	24	15	1.01	0.973684	0.865051	0.99865	0.0489796	0.0282373	0.083647	0.137037	0.923077	1.02383	0.537281
1	24	15	0.96	0.973684	0.865051	0.99865	0.044898	0.0252525	0.0785946	0.136531	0.916667	1.01946	0.586124
1	24	15	0.92	0.973684	0.865051	0.99865	0.0408163	0.0223192	0.0734906	0.136029	0.909091	1.01512	0.644737
1	24	15	0.84	0.973684	0.865051	0.99865	0.0367347	0.0194445	0.0683281	0.135531	0.9	1.01082	0.716374
1	24	15	0.82	0.973684	0.865051	0.99865	0.0326531	0.0166369	0.0630984	0.135036	0.888889	1.00655	0.805921
1	24	15	0.8	0.973684	0.865051	0.99865	0.0285714	0.0139075	0.0577906	0.134545	0.875	1.00232	0.921053
1	24	15	0.72	0.973684	0.865051	0.99865	0.0244898	0.0112711	0.0523897	0.134058	0.857143	0.998128	1.07456
1	24	15	0.69	0.973684	0.865051	0.99865	0.0204082	0.00874789	0.0468757	0.133574	0.833333	0.993969	1.28947
1	24	15	0.61	0.973684	0.865051	0.99865	0.0163265	0.00636691	0.0412194	0.133094	0.8	0.989845	1.61184
1	24	15	0.42	0.973684	0.865051	0.99865	0.00816327	0.00224152	0.0292703	0.132143	0.666667	0.981698	3.22368
1	24	15	0.39	0.973684	0.865051	0.99865	0.00408163	0.00020936	0.0227537	0.131673	0.5	0.977675	6.44737
1	24	15	0.29	1	0.90819	1	0.00408163	0.00020936	0.0227537	0.134752	1	1.0041	0
1	24	15	0.08	1	0.90819	1	0	0	0.0154374	0.134276		1
1	24	16		0	0	0.0940578	1	0.984563	1		0.868794		1
1	24	16	178	0	0	0.0940578	0.995918	0.977246	0.999791	0	0.868327	0	1.0041
1	24	16	133	0.027027	0.00138631	0.138241	0.995918	0.977246	0.999791	0.5	0.871429	6.62162	0.976961
1	24	16	117	0.027027	0.00138631	0.138241	0.991837	0.97073	0.997758	0.333333	0.870968	3.31081	0.980981
1	24	16	111	0.0540541	0.014951	0.177047	0.991837	0.97073	0.997758	0.5	0.874101	6.62162	0.953732
1	24	16	102	0.0540541	0.014951	0.177047	0.987755	0.964624	0.995827	0.4	0.873646	4.41441	0.957673
1	24	16	100	0.0540541	0.014951	0.177047	0.983673	0.958781	0.993633	0.333333	0.873188	3.31081	0.961646
1	24	16	95	0.0540541	0.014951	0.177047	0.979592	0.953124	0.991252	0.285714	0.872727	2.64865	0.965653
1	24	16	77.1	0.0540541	0.014951	0.177047	0.97551	0.94761	0.988729	0.25	0.872263	2.20721	0.969694
1	24	16	76.8	0.0540541	0.014951	0.177047	0.971429	0.942209	0.986092	0.222222	0.871795	1.89189	0.973768
1	24	16	69.2	0.0540541	0.014951	0.177047	0.967347	0.936902	0.983363	0.2	0.871324	1.65541	0.977877
1	24	16	68.7	0.0540541	0.014951	0.177047	0.963265	0.931672	0.980555	0.181818	0.870849	1.47147	0.98202
1	24	16	67.5	0.0540541	0.014951	0.177047	0.959184	0.926509	0.977681	0.166667	0.87037	1.32432	0.986199
1	24	16	66	0.0540541	0.014951	0.177047	0.955102	0.921405	0.974748	0.153846	0.869888	1.20393	0.990413
1	24	16	62.5	0.0540541	0.014951	0.177047	0.95102	0.916353	0.971763	0.142857	0.869403	1.1036	0.994664
1	24	16	55.4	0.0540541	0.014951	0.177047	0.946939	0.911347	0.968732	0.133333	0.868914	1.01871	0.998952
1	24	16	52.7	0.0540541	0.014951	0.177047	0.942857	0.906382	0.96566	0.125	0.868421	0.945946	1.00328
1	24	16	50.3	0.0540541	0.014951	0.177047	0.938776	0.901454	0.96255	0.117647	0.867925	0.882883	1.00764
1	24	16	49.1	0.0540541	0.014951	0.177047	0.934694	0.896561	0.959405	0.111111	0.867424	0.827703	1.01204
1	24	16	47.9	0.0540541	0.014951	0.177047	0.930612	0.8917	0.95623	0.105263	0.86692	0.779014	1.01648
1	24	16	47.3	0.0540541	0.014951	0.177047	0.926531	0.886867	0.953025	0.1	0.866412	0.735736	1.02095
1	24	16	47.2	0.0540541	0.014951	0.177047	0.922449	0.882062	0.949793	0.0952381	0.8659	0.697013	1.02547
1	24	16	46.4	0.0540541	0.014951	0.177047	0.918367	0.877282	0.946536	0.0909091	0.865385	0.662162	1.03003
1	24	16	43.7	0.0540541	0.014951	0.177047	0.914286	0.872525	0.943255	0.0869565	0.864865	0.630631	1.03463
1	24	16	42.5	0.0810811	0.0279606	0.213007	0.914286	0.872525	0.943255	0.125	0.868217	0.945946	1.00507
1	24	16	41.7	0.0810811	0.0279606	0.213007	0.910204	0.867791	0.939953	0.12	0.867704	0.902948	1.00957
1	24	16	39.4	0.108108	0.0428519	0.247085	0.910204	0.867791	0.939953	0.153846	0.871094	1.20393	0.979881
1	24	16	38.6	0.108108	0.0428519	0.247085	0.906122	0.863077	0.936629	0.148148	0.870588	1.15159	0.984295
1	24	16	37	0.135135	0.0591329	0.279774	0.906122	0.863077	0.936629	0.178571	0.874016	1.43948	0.954468
1	24	16	34.8	0.135135	0.0591329	0.279774	0.902041	0.858383	0.933286	0.172414	0.873518	1.3795	0.958787
1	24	16	33.8	0.162162	0.0765121	0.311365	0.902041	0.858383	0.933286	0.2	0.876984	1.65541	0.928825
1	24	16	33.4	0.162162	0.0765121	0.311365	0.897959	0.853707	0.929924	0.193548	0.876494	1.58919	0.933047
1	24	16	32	0.162162	0.0765121	0.311365	0.893878	0.84905	0.926545	0.1875	0.876	1.52807	0.937307
1	24	16	31.3	0.162162	0.0765121	0.311365	0.889796	0.844409	0.923148	0.181818	0.875502	1.47147	0.941607
1	24	16	30.3	0.162162	0.0765121	0.311365	0.881633	0.835174	0.916308	0.171429	0.874494	1.36999	0.950325
1	24	16	29.8	0.162162	0.0765121	0.311365	0.865306	0.816876	0.902458	0.153846	0.872428	1.20393	0.968256
1	24	16	29	0.162162	0.0765121	0.311365	0.861224	0.812334	0.898962	0.15	0.871901	1.16852	0.972845
1	24	16	28.9	0.162162	0.0765121	0.311365	0.857143	0.807804	0.895455	0.146341	0.871369	1.13514	0.977477
1	24	16	28.3	0.162162	0.0765121	0.311365	0.853061	0.803285	0.891936	0.142857	0.870833	1.1036	0.982154
1	24	16	27.7	0.162162	0.0765121	0.311365	0.844898	0.794282	0.884865	0.136364	0.869748	1.04552	0.991644
1	24	16	27.5	0.162162	0.0765121	0.311365	0.840816	0.789796	0.881314	0.133333	0.869198	1.01871	0.996458
1	24	16	26.6	0.162162	0.0765121	0.311365	0.836735	0.78532	0.877752	0.130435	0.868644	0.993243	1.00132
1	24	16	26.5	0.189189	0.0947998	0.342047	0.836735	0.78532	0.877752	0.148936	0.87234	1.15878	0.969018
1	24	16	25.2	0.189189	0.0947998	0.342047	0.832653	0.780855	0.874181	0.145833	0.871795	1.13052	0.973768
1	24	16	25.1	0.216216	0.113865	0.371951	0.832653	0.780855	0.874181	0.163265	0.875536	1.29202	0.941309
1	24	16	24.8	0.216216	0.113865	0.371951	0.828571	0.776399	0.8706	0.16	0.875	1.26126	0.945946
1	24	16	24.6	0.216216	0.113865	0.371951	0.820408	0.767514	0.86341	0.153846	0.873913	1.20393	0.955358
1	24	16	23.9	0.216216	0.113865	0.371951	0.816327	0.763085	0.859801	0.150943	0.873362	1.17718	0.960135
1	24	16	23.7	0.216216	0.113865	0.371951	0.808163	0.754254	0.852559	0.145455	0.872247	1.12708	0.969833
1	24	16	23.6	0.243243	0.133614	0.401173	0.808163	0.754254	0.852559	0.160714	0.876106	1.26797	0.936391
1	24	16	23.5	0.243243	0.133614	0.401173	0.804082	0.74985	0.848925	0.157895	0.875556	1.24155	0.941144
1	24	16	23.2	0.243243	0.133614	0.401173	0.8	0.745455	0.845283	0.155172	0.875	1.21622	0.945946
1	24	16	23	0.27027	0.153975	0.429782	0.8	0.745455	0.845283	0.169492	0.878924	1.35135	0.912162
1	24	16	22.5	0.27027	0.153975	0.429782	0.795918	0.741067	0.841633	0.166667	0.878378	1.32432	0.91684
1	24	16	22.1	0.27027	0.153975	0.429782	0.791837	0.736687	0.837976	0.163934	0.877828	1.29836	0.921566
1	24	16	22	0.27027	0.153975	0.429782	0.787755	0.732315	0.834311	0.16129	0.877273	1.27339	0.926341
1	24	16	21.7	0.27027	0.153975	0.429782	0.783673	0.72795	0.830639	0.15873	0.876712	1.24936	0.931166
1	24	16	21.3	0.27027	0.153975	0.429782	0.779592	0.723592	0.826959	0.15625	0.876147	1.22623	0.936041
1	24	16	21.2	0.27027	0.153975	0.429782	0.77551	0.719241	0.823273	0.153846	0.875576	1.20393	0.940967
1	24	16	21	0.27027	0.153975	0.429782	0.767347	0.710561	0.815879	0.149254	0.874419	1.16169	0.950978
1	24	16	20.9	0.27027	0.153975	0.429782	0.763265	0.70623	0.812172	0.147059	0.873832	1.14166	0.956063
1	24	16	20.8	0.27027	0.153975	0.429782	0.755102	0.697589	0.804738	0.142857	0.872642	1.1036	0.966399
1	24	16	20.5	0.27027	0.153975	0.429782	0.75102	0.693279	0.801012	0.140845	0.872038	1.08551	0.971651
1	24	16	20.3	0.27027	0.153975	0.429782	0.746939	0.688974	0.797279	0.138889	0.871429	1.068	0.976961
1	24	16	20.2	0.27027	0.153975	0.429782	0.742857	0.684675	0.793541	0.136986	0.870813	1.05105	0.982328
1	24	16	19.9	0.27027	0.153975	0.429782	0.738776	0.680383	0.789796	0.135135	0.870192	1.03463	0.987756
1	24	16	19.8	0.27027	0.153975	0.429782	0.734694	0.676097	0.786045	0.133333	0.869565	1.01871	0.993243
1	24	16	19.7	0.27027	0.153975	0.429782	0.730612	0.671816	0.782288	0.131579	0.868932	1.00328	0.998792
1	24	16	19	0.27027	0.153975	0.429782	0.726531	0.667541	0.778526	0.12987	0.868293	0.988302	1.0044
1	24	16	18.9	0.27027	0.153975	0.429782	0.718367	0.659009	0.770984	0.126582	0.866995	0.959655	1.01582
1	24	16	18.8	0.27027	0.153975	0.429782	0.710204	0.650499	0.763419	0.123457	0.865672	0.932623	1.02749
1	24	16	18.5	0.27027	0.153975	0.429782	0.706122	0.646252	0.759629	0.121951	0.865	0.91967	1.03343
1	24	16	18.3	0.297297	0.174895	0.457831	0.706122	0.646252	0.759629	0.13253	0.869347	1.01164	0.995157
1	24	16	18.1	0.297297	0.174895	0.457831	0.702041	0.64201	0.755833	0.130952	0.868687	0.997779	1.00094
1	24	16	17.8	0.324324	0.196333	0.485363	0.702041	0.64201	0.755833	0.141176	0.873096	1.08849	0.962445
1	24	16	17.6	0.351351	0.218256	0.51241	0.702041	0.64201	0.755833	0.151163	0.877551	1.17919	0.923947
1	24	16	17.3	0.351351	0.218256	0.51241	0.697959	0.637774	0.752032	0.149425	0.876923	1.16326	0.92935
1	24	16	17.1	0.351351	0.218256	0.51241	0.693878	0.633543	0.748226	0.147727	0.876289	1.14775	0.934817
1	24	16	17	0.351351	0.218256	0.51241	0.689796	0.629317	0.744415	0.146067	0.875648	1.13265	0.940349
1	24	16	16.9	0.351351	0.218256	0.51241	0.685714	0.625097	0.740598	0.144444	0.875	1.11794	0.945946
1	24	16	16.6	0.351351	0.218256	0.51241	0.681633	0.620881	0.736776	0.142857	0.874346	1.1036	0.95161
1	24	16	16.5	0.351351	0.218256	0.51241	0.677551	0.616671	0.73295	0.141304	0.873684	1.08963	0.957343
1	24	16	16.4	0.351351	0.218256	0.51241	0.673469	0.612465	0.729118	0.139785	0.873016	1.07601	0.963145
1	24	16	16.3	0.351351	0.218256	0.51241	0.669388	0.608264	0.725281	0.138298	0.87234	1.06273	0.969018
1	24	16	15.7	0.351351	0.218256	0.51241	0.665306	0.604069	0.72144	0.136842	0.871658	1.04977	0.974963
1	24	16	15.3	0.351351	0.218256	0.51241	0.661224	0.599878	0.717594	0.135417	0.870968	1.03712	0.980981
1	24	16	14.6	0.351351	0.218256	0.51241	0.653061	0.59151	0.709887	0.132653	0.869565	1.01272	0.993243
1	24	16	14.5	0.351351	0.218256	0.51241	0.64898	0.587333	0.706026	0.131313	0.868852	1.00094	0.99949
1	24	16	14.3	0.351351	0.218256	0.51241	0.644898	0.583161	0.702161	0.13	0.868132	0.989438	1.00582
1	24	16	14.1	0.378378	0.24064	0.538996	0.632653	0.570673	0.690538	0.134615	0.870787	1.03003	0.982563
1	24	16	13.7	0.378378	0.24064	0.538996	0.62449	0.56237	0.682766	0.132075	0.869318	1.00764	0.995407
1	24	16	13.3	0.405405	0.263465	0.56514	0.62449	0.56237	0.682766	0.140187	0.874286	1.07961	0.952129
1	24	16	13.2	0.405405	0.263465	0.56514	0.620408	0.558225	0.678873	0.138889	0.873563	1.068	0.958393
1	24	16	13.1	0.405405	0.263465	0.56514	0.616327	0.554085	0.674976	0.137615	0.872832	1.05664	0.96474
1	24	16	13	0.405405	0.263465	0.56514	0.612245	0.549949	0.671075	0.136364	0.872093	1.04552	0.971171
1	24	16	12.9	0.405405	0.263465	0.56514	0.608163	0.545818	0.667169	0.135135	0.871345	1.03463	0.977689
1	24	16	12.5	0.432432	0.286717	0.590858	0.608163	0.545818	0.667169	0.142857	0.876471	1.1036	0.933249
1	24	16	12.2	0.432432	0.286717	0.590858	0.591837	0.529336	0.651502	0.137931	0.873494	1.05946	0.958993
1	24	16	12.1	0.432432	0.286717	0.590858	0.583673	0.521121	0.643643	0.135593	0.871951	1.03869	0.972406
1	24	16	12	0.459459	0.310386	0.61616	0.583673	0.521121	0.643643	0.142857	0.877301	1.1036	0.926101
1	24	16	11.6	0.486486	0.334464	0.641051	0.583673	0.521121	0.643643	0.15	0.882716	1.16852	0.879796
1	24	16	11.4	0.486486	0.334464	0.641051	0.579592	0.517019	0.639707	0.14876	0.881988	1.15718	0.885992
1	24	16	11.2	0.486486	0.334464	0.641051	0.571429	0.50883	0.631822	0.146341	0.880503	1.13514	0.898649
1	24	16	11	0.486486	0.334464	0.641051	0.563265	0.500657	0.623921	0.144	0.878981	1.11392	0.911673
1	24	16	10.9	0.513514	0.358949	0.665536	0.563265	0.500657	0.623921	0.150794	0.884615	1.1758	0.86369
1	24	16	10.8	0.540541	0.38384	0.689614	0.555102	0.4925	0.616002	0.155039	0.888889	1.21498	0.827703
1	24	16	10.7	0.540541	0.38384	0.689614	0.55102	0.488428	0.612037	0.153846	0.888158	1.20393	0.833834
1	24	16	10.1	0.540541	0.38384	0.689614	0.546939	0.484361	0.608068	0.152672	0.887417	1.19308	0.840056
1	24	16	10	0.540541	0.38384	0.689614	0.542857	0.480297	0.604094	0.151515	0.886667	1.18243	0.846373
1	24	16	9.76	0.540541	0.38384	0.689614	0.538776	0.476238	0.600116	0.150376	0.885906	1.17197	0.852785
1	24	16	9.71	0.540541	0.38384	0.689614	0.534694	0.472182	0.596134	0.149254	0.885135	1.16169	0.859294
1	24	16	9.69	0.540541	0.38384	0.689614	0.530612	0.468131	0.592149	0.148148	0.884354	1.15159	0.865904
1	24	16	9.68	0.540541	0.38384	0.689614	0.526531	0.464084	0.588159	0.147059	0.883562	1.14166	0.872617
1	24	16	9.58	0.540541	0.38384	0.689614	0.522449	0.46004	0.584164	0.145985	0.882759	1.1319	0.879434
1	24	16	9.57	0.567568	0.409142	0.713283	0.522449	0.46004	0.584164	0.152174	0.888889	1.1885	0.827703
1	24	16	9.56	0.594595	0.43486	0.736535	0.522449	0.46004	0.584164	0.158273	0.895105	1.24509	0.775971
1	24	16	9.46	0.621622	0.461004	0.75936	0.522449	0.46004	0.584164	0.164286	0.901408	1.30169	0.72424
1	24	16	9.34	0.621622	0.461004	0.75936	0.518367	0.456001	0.580166	0.163121	0.900709	1.29066	0.729943
1	24	16	9.32	0.648649	0.48759	0.781744	0.518367	0.456001	0.580166	0.169014	0.907143	1.34677	0.677804
1	24	16	9.29	0.648649	0.48759	0.781744	0.514286	0.451967	0.576164	0.167832	0.906475	1.33545	0.683183
1	24	16	9.25	0.648649	0.48759	0.781744	0.510204	0.447936	0.572157	0.166667	0.905797	1.32432	0.688649
1	24	16	9.18	0.648649	0.48759	0.781744	0.506122	0.443909	0.568147	0.165517	0.905109	1.31338	0.694202
1	24	16	9.03	0.648649	0.48759	0.781744	0.497959	0.435868	0.560114	0.163265	0.903704	1.29202	0.705583
1	24	16	8.92	0.648649	0.48759	0.781744	0.493878	0.431853	0.556091	0.162162	0.902985	1.2816	0.711414
1	24	16	8.74	0.648649	0.48759	0.781744	0.489796	0.427843	0.552064	0.161074	0.902256	1.27135	0.717342
1	24	16	8.73	0.648649	0.48759	0.781744	0.485714	0.423836	0.548033	0.16	0.901515	1.26126	0.72337
1	24	16	8.72	0.648649	0.48759	0.781744	0.481633	0.419834	0.543999	0.15894	0.900763	1.25133	0.729501
1	24	16	8.64	0.648649	0.48759	0.781744	0.477551	0.415836	0.53996	0.157895	0.9	1.24155	0.735736
1	24	16	8.53	0.648649	0.48759	0.781744	0.473469	0.411841	0.535916	0.156863	0.899225	1.23193	0.742078
1	24	16	8.19	0.648649	0.48759	0.781744	0.469388	0.407851	0.531869	0.155844	0.898438	1.22245	0.748531
1	24	16	7.97	0.648649	0.48759	0.781744	0.465306	0.403866	0.527818	0.154839	0.897638	1.21312	0.755097
1	24	16	7.9	0.648649	0.48759	0.781744	0.461224	0.399884	0.523762	0.153846	0.896825	1.20393	0.761779
1	24	16	7.83	0.648649	0.48759	0.781744	0.457143	0.395906	0.519703	0.152866	0.896	1.19488	0.768581
1	24	16	7.79	0.648649	0.48759	0.781744	0.453061	0.391932	0.515639	0.151899	0.895161	1.18596	0.775505
1	24	16	7.6	0.648649	0.48759	0.781744	0.44898	0.387963	0.511572	0.150943	0.894309	1.17718	0.782555
1	24	16	7.45	0.648649	0.48759	0.781744	0.444898	0.383998	0.5075	0.15	0.893443	1.16852	0.789735
1	24	16	7.41	0.648649	0.48759	0.781744	0.440816	0.380036	0.503424	0.149068	0.892562	1.15999	0.797047
1	24	16	7.33	0.648649	0.48759	0.781744	0.436735	0.376079	0.499343	0.148148	0.891667	1.15159	0.804496
1	24	16	7.29	0.648649	0.48759	0.781744	0.432653	0.372126	0.495259	0.147239	0.890756	1.1433	0.812086
1	24	16	7.17	0.648649	0.48759	0.781744	0.428571	0.368178	0.49117	0.146341	0.889831	1.13514	0.81982
1	24	16	7.16	0.648649	0.48759	0.781744	0.420408	0.360293	0.482981	0.144578	0.887931	1.11915	0.835739
1	24	16	7.13	0.648649	0.48759	0.781744	0.416327	0.356357	0.478879	0.143713	0.886957	1.11132	0.843932
1	24	16	7.06	0.648649	0.48759	0.781744	0.412245	0.352425	0.474774	0.142857	0.885965	1.1036	0.852288
1	24	16	7.03	0.648649	0.48759	0.781744	0.408163	0.348498	0.470664	0.142012	0.884956	1.09599	0.860811
1	24	16	6.96	0.648649	0.48759	0.781744	0.404082	0.344575	0.46655	0.141176	0.883929	1.08849	0.869506
1	24	16	6.92	0.648649	0.48759	0.781744	0.4	0.340656	0.462432	0.140351	0.882883	1.08108	0.878378
1	24	16	6.88	0.648649	0.48759	0.781744	0.395918	0.336741	0.458309	0.139535	0.881818	1.07378	0.887434
1	24	16	6.86	0.675676	0.514637	0.803667	0.395918	0.336741	0.458309	0.144509	0.889908	1.11852	0.81917
1	24	16	6.82	0.702703	0.542169	0.825105	0.395918	0.336741	0.458309	0.149425	0.898148	1.16326	0.750906
1	24	16	6.75	0.702703	0.542169	0.825105	0.391837	0.332831	0.454182	0.148571	0.897196	1.15545	0.758727
1	24	16	6.46	0.702703	0.542169	0.825105	0.387755	0.328925	0.450051	0.147727	0.896226	1.14775	0.766714
1	24	16	6.08	0.702703	0.542169	0.825105	0.383673	0.325024	0.445915	0.146893	0.895238	1.14015	0.774871
1	24	16	6.04	0.702703	0.542169	0.825105	0.379592	0.321127	0.441775	0.146067	0.894231	1.13265	0.783203
1	24	16	5.96	0.702703	0.542169	0.825105	0.37551	0.317234	0.43763	0.145251	0.893204	1.12524	0.791716
1	24	16	5.94	0.702703	0.542169	0.825105	0.371429	0.313346	0.433481	0.144444	0.892157	1.11794	0.800416
1	24	16	5.87	0.702703	0.542169	0.825105	0.367347	0.309462	0.429327	0.143646	0.891089	1.11072	0.809309
1	24	16	5.85	0.702703	0.542169	0.825105	0.363265	0.305583	0.425169	0.142857	0.89	1.1036	0.818403
1	24	16	5.82	0.702703	0.542169	0.825105	0.359184	0.301709	0.421006	0.142077	0.888889	1.09657	0.827703
1	24	16	5.8	0.702703	0.542169	0.825105	0.355102	0.297839	0.416839	0.141304	0.887755	1.08963	0.837217
1	24	16	5.73	0.702703	0.542169	0.825105	0.346939	0.290113	0.40849	0.139785	0.885417	1.07601	0.856916
1	24	16	5.69	0.72973	0.570218	0.846025	0.342857	0.286257	0.404309	0.143617	0.893617	1.11046	0.788288
1	24	16	5.64	0.72973	0.570218	0.846025	0.338776	0.282406	0.400122	0.142857	0.892473	1.1036	0.797786
1	24	16	5.63	0.72973	0.570218	0.846025	0.334694	0.27856	0.395931	0.142105	0.891304	1.09683	0.807515
1	24	16	5.61	0.756757	0.598827	0.866386	0.334694	0.27856	0.395931	0.146597	0.901099	1.13746	0.726763
1	24	16	5.59	0.810811	0.657953	0.9052	0.334694	0.27856	0.395931	0.15544	0.921348	1.2187	0.56526
1	24	16	5.54	0.810811	0.657953	0.9052	0.330612	0.274719	0.391736	0.154639	0.920455	1.21127	0.572239
1	24	16	5.51	0.810811	0.657953	0.9052	0.318367	0.263224	0.379119	0.152284	0.917647	1.18951	0.594248
1	24	16	5.5	0.810811	0.657953	0.9052	0.314286	0.259402	0.374903	0.151515	0.916667	1.18243	0.601966
1	24	16	5.49	0.810811	0.657953	0.9052	0.310204	0.255585	0.370683	0.150754	0.915663	1.17544	0.609886
1	24	16	5.46	0.810811	0.657953	0.9052	0.306122	0.251774	0.366457	0.15	0.914634	1.16852	0.618018
1	24	16	5.42	0.810811	0.657953	0.9052	0.297959	0.244167	0.35799	0.148515	0.9125	1.15493	0.63495
1	24	16	5.41	0.810811	0.657953	0.9052	0.293878	0.240371	0.353748	0.147783	0.911392	1.14826	0.643769
1	24	16	5.34	0.810811	0.657953	0.9052	0.289796	0.236581	0.349501	0.147059	0.910256	1.14166	0.652836
1	24	16	5.24	0.837838	0.688635	0.923488	0.289796	0.236581	0.349501	0.15122	0.922078	1.17971	0.559574
1	24	16	5.19	0.837838	0.688635	0.923488	0.281633	0.229016	0.340991	0.149758	0.92	1.16631	0.575793
1	24	16	4.99	0.837838	0.688635	0.923488	0.277551	0.225242	0.336728	0.149038	0.918919	1.15972	0.584261
1	24	16	4.95	0.837838	0.688635	0.923488	0.273469	0.221474	0.332459	0.148325	0.917808	1.1532	0.592981
1	24	16	4.93	0.837838	0.688635	0.923488	0.269388	0.217712	0.328184	0.147619	0.916667	1.14676	0.601966
1	24	16	4.81	0.837838	0.688635	0.923488	0.265306	0.213955	0.323903	0.146919	0.915493	1.14039	0.611227
1	24	16	4.78	0.837838	0.688635	0.923488	0.261224	0.210204	0.319617	0.146226	0.914286	1.13409	0.620777
1	24	16	4.75	0.837838	0.688635	0.923488	0.257143	0.206459	0.315325	0.14554	0.913043	1.12786	0.630631
1	24	16	4.63	0.837838	0.688635	0.923488	0.253061	0.202721	0.311026	0.14486	0.911765	1.1217	0.640802
1	24	16	4.56	0.837838	0.688635	0.923488	0.24898	0.198988	0.306721	0.144186	0.910448	1.1156	0.651307
1	24	16	4.54	0.864865	0.720226	0.940867	0.24898	0.198988	0.306721	0.148148	0.924242	1.15159	0.542756
1	24	16	4.53	0.864865	0.720226	0.940867	0.244898	0.195262	0.302411	0.147465	0.923077	1.14536	0.551802
1	24	16	4.39	0.864865	0.720226	0.940867	0.240816	0.191541	0.298093	0.146789	0.921875	1.1392	0.561154
1	24	16	4.38	0.864865	0.720226	0.940867	0.236735	0.187828	0.29377	0.146119	0.920635	1.13311	0.570829
1	24	16	4.32	0.864865	0.720226	0.940867	0.228571	0.180421	0.285103	0.144796	0.918033	1.12112	0.591216
1	24	16	4.25	0.891892	0.752915	0.957148	0.228571	0.180421	0.285103	0.148649	0.933333	1.15616	0.472973
1	24	16	4.11	0.891892	0.752915	0.957148	0.22449	0.176727	0.280759	0.147982	0.932203	1.15007	0.481572
1	24	16	4.06	0.891892	0.752915	0.957148	0.220408	0.173041	0.276408	0.147321	0.931034	1.14405	0.49049
1	24	16	3.93	0.891892	0.752915	0.957148	0.216327	0.169361	0.27205	0.146667	0.929825	1.13809	0.499745
1	24	16	3.91	0.891892	0.752915	0.957148	0.212245	0.165689	0.267685	0.146018	0.928571	1.13219	0.509356
1	24	16	3.8	0.891892	0.752915	0.957148	0.204082	0.158367	0.258933	0.144737	0.925926	1.12058	0.52973
1	24	16	3.74	0.891892	0.752915	0.957148	0.2	0.154717	0.254545	0.144105	0.924528	1.11486	0.540541
1	24	16	3.68	0.891892	0.752915	0.957148	0.195918	0.151075	0.25015	0.143478	0.923077	1.10921	0.551802
1	24	16	3.66	0.891892	0.752915	0.957148	0.187755	0.143816	0.241335	0.142241	0.92	1.09806	0.575793
1	24	16	3.63	0.891892	0.752915	0.957148	0.183673	0.140199	0.236915	0.141631	0.918367	1.09257	0.588589
1	24	16	3.57	0.891892	0.752915	0.957148	0.179592	0.13659	0.232486	0.141026	0.916667	1.08713	0.601966
1	24	16	3.54	0.891892	0.752915	0.957148	0.17551	0.132991	0.228048	0.140426	0.914894	1.08175	0.615965
1	24	16	3.48	0.891892	0.752915	0.957148	0.171429	0.1294	0.223601	0.139831	0.913043	1.07642	0.630631
1	24	16	3.31	0.891892	0.752915	0.957148	0.167347	0.125819	0.219145	0.139241	0.911111	1.07114	0.646012
1	24	16	3.04	0.891892	0.752915	0.957148	0.163265	0.122248	0.21468	0.138655	0.909091	1.06592	0.662162
1	24	16	2.98	0.891892	0.752915	0.957148	0.159184	0.118686	0.210204	0.138075	0.906977	1.06075	0.679141
1	24	16	2.94	0.891892	0.752915	0.957148	0.155102	0.115135	0.205718	0.1375	0.904762	1.05562	0.697013
1	24	16	2.9	0.891892	0.752915	0.957148	0.15102	0.111594	0.201222	0.136929	0.902439	1.05055	0.715851
1	24	16	2.87	0.891892	0.752915	0.957148	0.146939	0.108064	0.196715	0.136364	0.9	1.04552	0.735736
1	24	16	2.86	0.891892	0.752915	0.957148	0.142857	0.104545	0.192196	0.135802	0.897436	1.04054	0.756757
1	24	16	2.82	0.891892	0.752915	0.957148	0.134694	0.0975425	0.183124	0.134694	0.891892	1.03072	0.802621
1	24	16	2.79	0.891892	0.752915	0.957148	0.130612	0.0940598	0.178569	0.134146	0.888889	1.02589	0.827703
1	24	16	2.74	0.891892	0.752915	0.957148	0.126531	0.09059	0.174002	0.133603	0.885714	1.02109	0.854403
1	24	16	2.65	0.891892	0.752915	0.957148	0.122449	0.0871338	0.169421	0.133065	0.882353	1.01634	0.882883
1	24	16	2.64	0.891892	0.752915	0.957148	0.118367	0.0836915	0.164826	0.13253	0.878788	1.01164	0.913327
1	24	16	2.49	0.891892	0.752915	0.957148	0.114286	0.0802639	0.160216	0.132	0.875	1.00697	0.945946
1	24	16	2.45	0.891892	0.752915	0.957148	0.110204	0.0768517	0.155591	0.131474	0.870968	1.00236	0.980981
1	24	16	2.38	0.891892	0.752915	0.957148	0.106122	0.0734554	0.15095	0.130952	0.866667	0.997779	1.01871
1	24	16	2.3	0.891892	0.752915	0.957148	0.102041	0.0700759	0.146293	0.130435	0.862069	0.993243	1.05946
1	24	16	2.23	0.891892	0.752915	0.957148	0.0979592	0.0667141	0.141617	0.129921	0.857143	0.988749	1.1036
1	24	16	2.19	0.891892	0.752915	0.957148	0.0938776	0.0633709	0.136923	0.129412	0.851852	0.984295	1.15159
1	24	16	2.11	0.891892	0.752915	0.957148	0.0897959	0.0600474	0.132209	0.128906	0.846154	0.979881	1.20393
1	24	16	2.07	0.891892	0.752915	0.957148	0.077551	0.050207	0.117938	0.127413	0.826087	0.966874	1.39403
1	24	16	2.06	0.891892	0.752915	0.957148	0.0734694	0.0469752	0.113133	0.126923	0.818182	0.962615	1.47147
1	24	16	1.95	0.891892	0.752915	0.957148	0.0693878	0.0437703	0.1083	0.126437	0.809524	0.958393	1.55803
1	24	16	1.93	0.918919	0.786993	0.972039	0.0693878	0.0437703	0.1083	0.129771	0.85	0.987435	1.16852
1	24	16	1.82	0.918919	0.786993	0.972039	0.0653061	0.0405946	0.103439	0.129278	0.842105	0.983123	1.24155
1	24	16	1.78	0.918919	0.786993	0.972039	0.0612245	0.0374504	0.0985457	0.128788	0.833333	0.978848	1.32432
1	24	16	1.68	0.918919	0.786993	0.972039	0.0571429	0.0343405	0.0936183	0.128302	0.823529	0.974611	1.41892
1	24	16	1.61	0.918919	0.786993	0.972039	0.0530612	0.0312682	0.0886534	0.12782	0.8125	0.97041	1.52807
1	24	16	1.51	0.918919	0.786993	0.972039	0.0489796	0.0282373	0.083647	0.127341	0.8	0.966245	1.65541
1	24	16	1.37	0.918919	0.786993	0.972039	0.044898	0.0252525	0.0785946	0.126866	0.785714	0.962116	1.8059
1	24	16	1.34	0.918919	0.786993	0.972039	0.0408163	0.0223192	0.0734906	0.126394	0.769231	0.958022	1.98649
1	24	16	1.3	0.918919	0.786993	0.972039	0.0367347	0.0194445	0.0683281	0.125926	0.75	0.953962	2.20721
1	24	16	1.22	0.918919	0.786993	0.972039	0.0326531	0.0166369	0.0630984	0.125461	0.727273	0.949937	2.48311
1	24	16	1.21	0.918919	0.786993	0.972039	0.0285714	0.0139075	0.0577906	0.125	0.7	0.945946	2.83784
1	24	16	1.19	0.918919	0.786993	0.972039	0.0244898	0.0112711	0.0523897	0.124542	0.666667	0.941988	3.31081
1	24	16	1.14	0.918919	0.786993	0.972039	0.0204082	0.00874789	0.0468757	0.124088	0.625	0.938063	3.97297
1	24	16	1.07	0.918919	0.786993	0.972039	0.0163265	0.00636691	0.0412194	0.123636	0.571429	0.934171	4.96622
1	24	16	1.03	0.918919	0.786993	0.972039	0.0122449	0.00417295	0.0353762	0.123188	0.5	0.93031	6.62162
1	24	16	0.98	0.918919	0.786993	0.972039	0.00816327	0.00224152	0.0292703	0.122744	0.4	0.926482	9.93243
1	24	16	0.94	0.918919	0.786993	0.972039	0.00408163	0.00020936	0.0227537	0.122302	0.25	0.922685	19.8649
1	24	16	0.84	0.945946	0.822953	0.985049	0.00408163	0.00020936	0.0227537	0.125448	0.333333	0.949823	13.2432
1	24	16	0.46	0.945946	0.822953	0.985049	0	0	0.0154374	0.125	0	0.945946
1	24	16	0.36	0.972973	0.861759	0.998614	0	0	0.0154374	0.128114	0	0.972973
1	24	16	0.1	1	0.905942	1	0	0	0.0154374	0.131206		1
1	24	17		0	0	0.133192	1	0.985216	1		0.911032		1
1	24	17	187	0	0	0.133192	0.996094	0.978209	0.9998	0	0.910714	0	1.00392
1	24	17	112	0	0	0.133192	0.992188	0.971967	0.997855	0	0.910394	0	1.00787
1	24	17	111	0	0	0.133192	0.988281	0.966118	0.996007	0	0.910072	0	1.01186
1	24	17	98.3	0	0	0.133192	0.984375	0.960521	0.993907	0	0.909747	0	1.01587
1	24	17	92.7	0.04	0.00205173	0.195441	0.984375	0.960521	0.993907	0.2	0.913043	2.56	0.975238
1	24	17	81.6	0.04	0.00205173	0.195441	0.980469	0.955102	0.991629	0.166667	0.912727	2.048	0.979124
1	24	17	76.6	0.04	0.00205173	0.195441	0.976562	0.949819	0.989215	0.142857	0.912409	1.70667	0.98304
1	24	17	75.1	0.08	0.0222204	0.249661	0.976562	0.949819	0.989215	0.25	0.915751	3.41333	0.94208
1	24	17	72.3	0.08	0.0222204	0.249661	0.972656	0.944644	0.986693	0.222222	0.915441	2.92571	0.945863
1	24	17	71	0.08	0.0222204	0.249661	0.96875	0.939558	0.984082	0.2	0.915129	2.56	0.949677
1	24	17	66.1	0.08	0.0222204	0.249661	0.964844	0.934547	0.981396	0.181818	0.914815	2.27556	0.953522
1	24	17	65.4	0.08	0.0222204	0.249661	0.960938	0.9296	0.978646	0.166667	0.914498	2.048	0.957398
1	24	17	62.7	0.08	0.0222204	0.249661	0.957031	0.924709	0.97584	0.153846	0.914179	1.86182	0.961306
1	24	17	60.7	0.08	0.0222204	0.249661	0.953125	0.919867	0.972985	0.142857	0.913858	1.70667	0.965246
1	24	17	54.5	0.08	0.0222204	0.249661	0.949219	0.915069	0.970086	0.133333	0.913534	1.57538	0.969218
1	24	17	52.9	0.08	0.0222204	0.249661	0.945312	0.91031	0.967148	0.125	0.913208	1.46286	0.973223
1	24	17	52.3	0.12	0.0416682	0.299558	0.945312	0.91031	0.967148	0.176471	0.916667	2.19429	0.930909
1	24	17	51.7	0.12	0.0416682	0.299558	0.941406	0.905588	0.964173	0.166667	0.91635	2.048	0.934772
1	24	17	51.4	0.12	0.0416682	0.299558	0.9375	0.900898	0.961166	0.157895	0.916031	1.92	0.938667
1	24	17	49.6	0.16	0.0640345	0.346536	0.9375	0.900898	0.961166	0.2	0.91954	2.56	0.896
1	24	17	49.5	0.16	0.0640345	0.346536	0.933594	0.896238	0.958129	0.190476	0.919231	2.40941	0.899749
1	24	17	47.3	0.16	0.0640345	0.346536	0.929688	0.891606	0.955064	0.181818	0.918919	2.27556	0.903529
1	24	17	46.5	0.2	0.0886058	0.39131	0.929688	0.891606	0.955064	0.217391	0.922481	2.84444	0.860504
1	24	17	46.4	0.2	0.0886058	0.39131	0.925781	0.886999	0.951974	0.208333	0.922179	2.69474	0.864135
1	24	17	45.5	0.2	0.0886058	0.39131	0.921875	0.882417	0.948859	0.2	0.921875	2.56	0.867797
1	24	17	43.8	0.2	0.0886058	0.39131	0.914062	0.873318	0.942564	0.185185	0.92126	2.32727	0.875214
1	24	17	43.5	0.2	0.0886058	0.39131	0.910156	0.868798	0.939387	0.178571	0.920949	2.22609	0.87897
1	24	17	42.9	0.2	0.0886058	0.39131	0.90625	0.864298	0.93619	0.172414	0.920635	2.13333	0.882759
1	24	17	40.8	0.2	0.0886058	0.39131	0.902344	0.859815	0.932976	0.166667	0.920319	2.048	0.88658
1	24	17	38.2	0.24	0.114963	0.434297	0.902344	0.859815	0.932976	0.193548	0.924	2.4576	0.842251
1	24	17	37.3	0.24	0.114963	0.434297	0.898438	0.855349	0.929745	0.1875	0.923695	2.36308	0.845913
1	24	17	37.1	0.24	0.114963	0.434297	0.894531	0.850899	0.926498	0.181818	0.923387	2.27556	0.849607
1	24	17	36.7	0.24	0.114963	0.434297	0.890625	0.846464	0.923236	0.176471	0.923077	2.19429	0.853333
1	24	17	36.5	0.24	0.114963	0.434297	0.886719	0.842044	0.919959	0.171429	0.922764	2.11862	0.857093
1	24	17	36.2	0.24	0.114963	0.434297	0.882812	0.837637	0.916669	0.166667	0.922449	2.048	0.860885
1	24	17	35.5	0.28	0.142839	0.475766	0.882812	0.837637	0.916669	0.189189	0.92623	2.38933	0.815575
1	24	17	34	0.28	0.142839	0.475766	0.878906	0.833244	0.913365	0.184211	0.925926	2.31226	0.8192
1	24	17	33.9	0.28	0.142839	0.475766	0.871094	0.824496	0.906719	0.175	0.925311	2.17212	0.826547
1	24	17	33.2	0.28	0.142839	0.475766	0.867188	0.82014	0.903378	0.170732	0.925	2.10824	0.83027
[truncated: 17,373 more rows]
